# Supplementary material for: Structural basis for proapoptotic activation of Bak by the noncanonical BH3-only protein Pxt1
Source: PLoS Biol. 2023 Jun 14;21(6):e3002156. doi: 10.1371/journal.pbio.3002156 (PMC10298792; doi:10.1371/journal.pbio.3002156)
Supplement: S1 Data — (XLSX) [file pbio.3002156.s009.xlsx]

## Sheet: Fig. 1D
Human Pxt1(76ￚ101) → Bak(23ￚ185;C166S)ￚHis6
time	cp		DH	INJV	Xt	Mt	XMt	NDH	DY	Fit
[X]	[Y]		[Y]	[Y]	[Y]	[Y]	[X]	[Y]	[Y]	[Y]
5	-0.000842753		-3.01627	2	0	0.08	0.09911	-785.172	42.3311	-827.503
6	-0.00366		-3.03284	2	0.00785	0.07921	0.19918	-795.526	-0.98107	-794.545
7	-0.00478		-3.00151	2	0.01562	0.07844	0.30023	-775.946	-20.3763	-755.57
8	-0.00442		-2.98228	2	0.02332	0.07767	0.40226	-763.922	-53.7709	-710.151
9	-0.00364		-2.87936	2	0.03094	0.07691	0.50525	-699.599	-41.2524	-658.346
10	-0.00139		-2.65163	2	0.03848	0.07615	0.60922	-557.268	43.6713	-600.939
11	0.000532772		-2.50548	2	0.04594	0.0754	0.71416	-465.923	73.6492	-539.572
12	0.00221		-2.58592	2	0.05332	0.07466	0.82008	-516.197	-39.5701	-476.627
13	0.00379		-2.58592	2	0.06063	0.07393	0.92696	-417.443	-2.61234	-414.831
14	0.00508		-2.58592	2	0.06785	0.0732	1.03482	-345.044	11.6497	-356.693
15	0.0038		-2.58592	2	0.07501	0.07248	1.14365	-258.591	45.4555	-304.046
16	0.00302		-2.58592	2	0.08208	0.07177	1.25346	-308.593	-50.7459	-257.848
17	0.0026		-2.58592	2	0.08907	0.07106	1.36423	-263.027	-44.7647	-218.262
18	0.00219		-2.58592	2	0.09599	0.07036	1.47598	-160.119	24.7798	-184.899
19	0.00333		-2.58592	2	0.10283	0.06967	1.5887	-164.898	-7.83506	-157.063
20	0.0057		-2.58592	2	0.10959	0.06898	1.7024	-129.16	4.79623	-133.956
21	0.00615		-2.58592	2	0.11627	0.0683	1.81707	-124.531	-9.73132	-114.8
22	0.00525		-2.58592	2	0.12288	0.06763	1.93271	-82.9112	15.985	-98.8962
23	0.00382		-2.58592	2	0.12941	0.06696	2.04932	-74.9638	10.6849	-85.6487
24	0.00144			--	0.13586	0.06629	--
25	-0.000268473
26	-0.00112
27	-0.00173
28	-0.00175
29	-0.0014
30	-0.00167
31	-0.000649381
32	-0.000458341
33	0.0001227
34	-0.00034626
35	-0.00080522
36	-0.00173
37	-0.00218
38	-0.00301
39	-0.0029
40	-0.0028
41	-0.000682918
42	0.00215
43	0.00322
44	0.00356
45	0.00213
46	0.000644116
47	-0.00138
48	-0.00292
49	-0.00348
50	-0.00298
51	-0.00373
52	-0.00339
53	-0.00164
54	-0.000301686
55	0.00141
56	0.00145
57	0.000338734
58	-0.00131
59	-0.00259
60	-0.00313
61	-0.00168
62	-0.00255
63	-0.01343
64	-0.04222
65	-0.09331
66	-0.16514
67	-0.24134
68	-0.30014
69	-0.32889
70	-0.32253
71	-0.28715
72	-0.23651
73	-0.18644
74	-0.14535
75	-0.1136
76	-0.0888
77	-0.06985
78	-0.05684
79	-0.04743
80	-0.04111
81	-0.03599
82	-0.03259
83	-0.02888
84	-0.02458
85	-0.01957
86	-0.0157
87	-0.01329
88	-0.01284
89	-0.01311
90	-0.01506
91	-0.01587
92	-0.01585
93	-0.0141
94	-0.0123
95	-0.01049
96	-0.00973
97	-0.00773
98	-0.00527
99	-0.00492
100	-0.00353
101	-0.00177
102	-0.00149
103	-0.00292
104	-0.00312
105	-0.0037
106	-0.00356
107	-0.00338
108	-0.00302
109	-0.00295
110	-0.00271
111	-0.00363
112	-0.003
113	-0.000895501
114	0.0015
115	0.00333
116	0.00441
117	0.00398
118	0.00213
119	0.0014
120	0.000366091
121	0.000737961
122	0.00201
123	0.00345
124	0.00358
125	0.00539
126	0.00631
127	0.0064
128	0.00608
129	0.00506
130	0.00261
131	0.000761074
132	-0.000498203
133	-0.00099803
134	0.00024159
135	0.00151
136	0.00213
137	0.000880452
138	-0.000939928
139	-0.00262
140	-0.0057
141	-0.00724
142	-0.00704
143	-0.00544
144	-0.0046
145	-0.00159
146	0.0012
147	0.00385
148	0.00537
149	0.00809
150	0.00977
151	0.01191
152	0.013
153	0.01296
154	0.01124
155	0.00924
156	0.00755
157	0.0048
158	0.00321
159	0.00154
160	-0.00040563
161	-0.0041
162	-0.00542
163	-0.00734
164	-0.00836
165	-0.00758
166	-0.00717
167	-0.00598
168	-0.00287
169	0.00051109
170	0.00256
171	0.00455
172	0.00377
173	0.00249
174	0.00193
175	-0.000233917
176	-0.00137
177	-0.00146
178	-0.00129
179	-0.00143
180	0.00162
181	0.0048
182	0.00879
183	0.01064
184	0.0085
185	0.00448
186	0.00107
187	-0.00198
188	-0.00382
189	-0.00293
190	-0.00168
191	-0.000468689
192	-0.000477022
193	0.000874645
194	0.00175
195	0.00159
196	-7.03538e-05
197	-0.000319172
198	-0.00139
199	-3.71327e-05
200	0.00168
201	0.0025
202	0.00268
203	0.00153
204	-0.000852928
205	-0.00286
206	-0.00398
207	-0.00533
208	-0.00669
209	-0.00742
210	-0.00718
211	-0.00548
212	-0.00556
213	-0.01448
214	-0.04336
215	-0.09593
216	-0.1692
217	-0.24584
218	-0.30508
219	-0.33059
220	-0.31988
221	-0.27992
222	-0.22775
223	-0.17618
224	-0.1345
225	-0.10307
226	-0.078
227	-0.0582
228	-0.04578
229	-0.03869
230	-0.0341
231	-0.0316
232	-0.02942
233	-0.02691
234	-0.02351
235	-0.01978
236	-0.01742
237	-0.01772
238	-0.01797
239	-0.01879
240	-0.01992
241	-0.02047
242	-0.01778
243	-0.01389
244	-0.00889
245	-0.0057
246	-0.00211
247	0.000516346
248	0.00141
249	0.000790441
250	0.00134
251	-6.95589e-05
252	-0.00295
253	-0.00498
254	-0.0049
255	-0.00357
256	-0.00225
257	0.000502473
258	0.00175
259	0.00192
260	0.00153
261	0.00207
262	0.00103
263	0.00106
264	0.00104
265	0.000302703
266	-0.000287612
267	0.00022391
268	0.000104534
269	-0.000314841
270	-0.000774217
271	-0.000683593
272	-0.000572968
273	-0.000254621
274	0.000916896
275	0.00284
276	0.00462
277	0.00575
278	0.00682
279	0.00752
280	0.00739
281	0.00577
282	0.00406
283	0.00193
284	0.000205828
285	-0.000751884
286	-0.00149
287	-0.0027
288	-0.00415
289	-0.0051
290	-0.00575
291	-0.00394
292	-0.00238
293	0.000266822
294	0.000748756
295	-0.00056931
296	-0.00179
297	-0.00211
298	-0.00278
299	-0.00412
300	-0.00537
301	-0.00633
302	-0.00693
303	-0.00652
304	-0.0036
305	0.000664766
306	0.00146
307	0.00196
308	0.00243
309	0.000767186
310	-0.00175
311	-0.00125
312	-0.000591133
313	-9.06611e-05
314	0.00138
315	0.00402
316	0.00619
317	0.00707
318	0.00626
319	0.00541
320	0.0048
321	0.00293
322	0.00227
323	0.00118
324	0.000205722
325	-0.00171
326	-0.00284
327	-0.00397
328	-0.00435
329	-0.00444
330	-0.00397
331	-0.00237
332	-0.00145
333	0.00113
334	0.00401
335	0.00453
336	0.004
337	0.00417
338	0.00321
339	0.00166
340	0.000182863
341	-0.00103
342	-0.00277
343	-0.00488
344	-0.00613
345	-0.00567
346	-0.00451
347	-0.00242
348	-0.00017877
349	0.00137
350	0.00227
351	0.00117
352	0.000288233
353	-0.000662678
354	-0.00128
355	-0.000154499
356	0.0024
357	0.00279
358	0.00386
359	0.00678
360	0.00773
361	0.00612
362	0.00459
363	-0.00343
364	-0.02943
365	-0.07413
366	-0.13589
367	-0.20801
368	-0.27404
369	-0.31332
370	-0.31849
371	-0.29426
372	-0.25084
373	-0.20114
374	-0.15713
375	-0.1236
376	-0.09704
377	-0.0754
378	-0.06
379	-0.04877
380	-0.04046
381	-0.03374
382	-0.02977
383	-0.02586
384	-0.02217
385	-0.02014
386	-0.02007
387	-0.01919
388	-0.01693
389	-0.01606
390	-0.01471
391	-0.01371
392	-0.01313
393	-0.01294
394	-0.01085
395	-0.00835
396	-0.00592
397	-0.00454
398	-0.00306
399	-0.00333
400	-0.00527
401	-0.00569
402	-0.00487
403	-0.00526
404	-0.00483
405	-0.00282
406	-0.00182
407	-0.00298
408	-0.00344
409	-0.00356
410	-0.00436
411	-0.00459
412	-0.00336
413	-0.00104
414	-0.000206723
415	0.00112
416	0.00219
417	0.00353
418	0.00337
419	0.00332
420	0.00149
421	-0.00183
422	-0.00415
423	-0.00609
424	-0.00614
425	-0.00437
426	-0.00201
427	-0.000393849
428	0.000123345
429	-0.00138
430	-0.00158
431	0.000754927
432	0.00259
433	0.00448
434	0.00594
435	0.00576
436	0.00335
437	0.00134
438	-0.000334202
439	-0.000646858
440	-0.00136
441	-0.00305
442	-0.00355
443	-0.00233
444	-0.00209
445	-0.00123
446	0.00111
447	0.00168
448	-0.000129701
449	-0.00226
450	-0.00385
451	-0.00433
452	-0.00315
453	0.000648486
454	0.00555
455	0.00779
456	0.00834
457	0.00762
458	0.00469
459	0.000805411
460	0.000363414
461	0.000541417
462	0.00139
463	0.0029
464	0.00335
465	0.00163
466	0.00125
467	0.000320106
468	-0.000151667
469	0.00099656
470	0.0018
471	0.000983039
472	0.001
473	1.95743e-05
474	-0.000702158
475	-0.000213891
476	-0.000195623
477	-0.000717416
478	0.000990609
479	0.00179
480	0.00192
481	0.0022
482	0.00253
483	0.00135
484	0.000698219
485	0.00146
486	0.00204
487	0.00182
488	-0.000342156
489	-0.00161
490	-0.00245
491	-0.00314
492	-0.00329
493	-0.00162
494	-0.00265
495	-0.0043
496	-0.00516
497	-0.00591
498	-0.00688
499	-0.0058
500	-0.00494
501	-0.0021
502	0.00018778
503	0.00268
504	0.00441
505	0.00379
506	0.00108
507	-0.000385068
508	-0.00172
509	-0.00149
510	0.000553514
511	0.0023
512	0.00091805
513	-0.0087
514	-0.03228
515	-0.07384
516	-0.13389
517	-0.20362
518	-0.26491
519	-0.30076
520	-0.30645
521	-0.28176
522	-0.23763
523	-0.18911
524	-0.14781
525	-0.11532
526	-0.09034
527	-0.07097
528	-0.05505
529	-0.04145
530	-0.031
531	-0.02588
532	-0.02454
533	-0.02329
534	-0.02279
535	-0.02213
536	-0.02061
537	-0.01814
538	-0.01729
539	-0.01809
540	-0.01812
541	-0.0166
542	-0.01337
543	-0.01026
544	-0.00686
545	-0.00427
546	-0.00456
547	-0.00647
548	-0.0081
549	-0.00968
550	-0.00918
551	-0.00695
552	-0.00439
553	-0.00349
554	-0.00319
555	-0.00466
556	-0.00536
557	-0.00608
558	-0.00507
559	-0.00379
560	-0.00229
561	-0.00318
562	-0.00429
563	-0.00558
564	-0.00633
565	-0.00802
566	-0.00753
567	-0.00562
568	-0.00391
569	-0.00266
570	-0.000913921
571	0.000947395
572	0.00266
573	0.00427
574	0.00535
575	0.0056
576	0.00454
577	0.00392
578	0.00316
579	0.000564025
580	-0.00207
581	-0.00273
582	-0.00423
583	-0.00448
584	-0.00238
585	-0.00133
586	-0.00145
587	-0.00233
588	-0.0031
589	-0.00375
590	-0.00272
591	-0.00218
592	-0.000993911
593	-0.00108
594	-0.000661868
595	-0.000475846
596	-0.000659825
597	0.00132
598	0.00415
599	0.00613
600	0.00806
601	0.00928
602	0.00701
603	0.00336
604	-0.000831603
605	-0.00357
606	-0.00487
607	-0.00345
608	-0.00111
609	0.000853407
610	0.00211
611	0.004
612	0.0044
613	0.005
614	0.00776
615	0.00849
616	0.00584
617	0.0022
618	-0.000917583
619	-0.00568
620	-0.00902
621	-0.01134
622	-0.01173
623	-0.01143
624	-0.0092
625	-0.00729
626	-0.00374
627	-0.000776974
628	0.000582807
629	0.000952588
630	0.00206
631	0.0058
632	0.00889
633	0.01017
634	0.00866
635	0.00583
636	0.000798642
637	-0.00382
638	-0.00631
639	-0.00638
640	-0.00527
641	-0.00415
642	-0.00317
643	-0.00277
644	-0.00219
645	-0.00136
646	-0.000955099
647	-0.00121
648	-0.00172
649	-0.00114
650	-0.00134
651	-0.000405775
652	0.00102
653	0.0032
654	0.0039
655	0.00281
656	0.000591463
657	-0.00197
658	-0.00442
659	-0.00513
660	-0.00373
661	-0.00175
662	0.000433977
663	-0.00291
664	-0.02161
665	-0.05862
666	-0.11526
667	-0.18403
668	-0.24826
669	-0.28924
670	-0.29963
671	-0.27955
672	-0.23956
673	-0.19271
674	-0.15034
675	-0.11574
676	-0.0906
677	-0.07143
678	-0.05727
679	-0.04628
680	-0.03899
681	-0.03393
682	-0.03051
683	-0.02877
684	-0.02745
685	-0.02536
686	-0.02278
687	-0.01932
688	-0.01636
689	-0.01469
690	-0.01309
691	-0.01302
692	-0.01428
693	-0.01373
694	-0.01275
695	-0.01467
696	-0.01328
697	-0.01056
698	-0.00713
699	-0.00454
700	-0.00071206
701	0.000825166
702	0.000732392
703	-0.00171
704	-0.00253
705	-0.0031
706	-0.00278
707	-0.00136
708	0.000946502
709	0.00276
710	0.00564
711	0.0077
712	0.00679
713	0.00481
714	0.00115
715	-0.00364
716	-0.00816
717	-0.00994
718	-0.01011
719	-0.00868
720	-0.00614
721	-0.0047
722	-0.00359
723	-0.00259
724	-0.00221
725	-0.00248
726	-0.000243602
727	0.00163
728	0.00251
729	0.00387
730	0.00465
731	0.0031
732	0.00152
733	-0.000115559
734	-0.00344
735	-0.00365
736	-0.00256
737	-0.00178
738	-0.00128
739	0.000157753
740	-0.00116
741	-0.00224
742	-0.00137
743	0.00166
744	0.0041
745	0.00434
746	0.00324
747	0.00321
748	0.00231
749	0.00121
750	0.00104
751	0.00161
752	-0.000625363
753	-0.00286
754	-0.0026
755	-0.00272
756	-0.00249
757	0.000632481
758	0.00317
759	0.00396
760	0.00635
761	0.00908
762	0.00799
763	0.00617
764	0.00421
765	0.00103
766	-0.00305
767	-0.00503
768	-0.00582
769	-0.00512
770	-0.00225
771	0.00114
772	0.00406
773	0.00426
774	0.00218
775	-0.000802759
776	-0.00255
777	-0.00396
778	-0.0013
779	0.00208
780	0.00474
781	0.00529
782	0.00486
783	0.00334
784	0.00293
785	0.00377
786	0.0038
787	0.00433
788	0.00419
789	0.00171
790	-0.00267
791	-0.00573
792	-0.00761
793	-0.00981
794	-0.01018
795	-0.0085
796	-0.00572
797	-0.00311
798	-0.0013
799	-0.000852909
800	-0.0016
801	-0.00229
802	-0.00243
803	-0.00127
804	0.000708111
805	0.00245
806	0.00251
807	0.00074802
808	-0.000128677
809	-0.000386448
810	-0.000324576
811	-0.000332705
812	0.000219166
813	-0.00436
814	-0.01982
815	-0.05134
816	-0.10206
817	-0.1677
818	-0.23222
819	-0.27715
820	-0.29385
821	-0.28083
822	-0.24539
823	-0.19968
824	-0.15508
825	-0.11802
826	-0.08844
827	-0.06487
828	-0.04624
829	-0.03398
830	-0.02635
831	-0.021
832	-0.01685
833	-0.01527
834	-0.01463
835	-0.01389
836	-0.01322
837	-0.01371
838	-0.01442
839	-0.01549
840	-0.01487
841	-0.01471
842	-0.0134
843	-0.0104
844	-0.00733
845	-0.00535
846	-0.00213
847	0.00033328
848	0.00123
849	0.00119
850	-0.000651571
851	-0.00434
852	-0.00749
853	-0.00873
854	-0.00929
855	-0.00894
856	-0.00786
857	-0.00563
858	-0.00522
859	-0.00496
860	-0.00447
861	-0.00441
862	-0.00484
863	-0.00574
864	-0.00697
865	-0.00592
866	-0.00349
867	-5.45414e-05
868	0.00418
869	0.00829
870	0.00831
871	0.00739
872	0.00434
873	0.00017141
874	-0.00443
875	-0.00636
876	-0.0069
877	-0.00612
878	-0.00352
879	0.000354049
880	0.0031
881	0.00461
882	0.00602
883	0.00593
884	0.00508
885	0.00496
886	0.00502
887	0.00298
888	0.00166
889	0.000988663
890	0.00188
891	0.00275
892	0.00316
893	0.00263
894	0.00223
895	0.0011
896	0.00015545
897	0.00115
898	0.00276
899	0.00362
900	0.00212
901	0.000158723
902	-0.00152
903	-0.00259
904	-0.00382
905	-0.00317
906	-0.00206
907	-0.00102
908	-0.00153
909	-0.00111
910	-0.000838303
911	-0.00188
912	-0.00351
913	-0.00407
914	-0.00539
915	-0.00668
916	-0.0044
917	-0.00243
918	-0.00141
919	5.22995e-05
920	0.0016
921	0.0024
922	0.0031
923	0.00395
924	0.00556
925	0.00476
926	0.00104
927	-0.00239
928	-0.00342
929	-0.00391
930	-0.00236
931	0.000125631
932	0.003
933	0.00416
934	0.00327
935	0.00194
936	0.000339981
937	-0.00134
938	-0.000550406
939	0.00158
940	0.00462
941	0.00848
942	0.00943
943	0.00789
944	0.00501
945	0.00193
946	-0.00196
947	-0.00309
948	-0.00288
949	-0.00153
950	0.000518325
951	0.003
952	0.0049
953	0.00301
954	0.00088489
955	-0.0025
956	-0.00423
957	-0.00479
958	-0.00286
959	-0.0023
960	-0.00249
961	-0.00486
962	-0.00635
963	-0.0112
964	-0.02547
965	-0.05481
966	-0.10229
967	-0.16445
968	-0.22419
969	-0.26439
970	-0.27744
971	-0.26019
972	-0.22125
973	-0.17591
974	-0.13581
975	-0.10503
976	-0.08344
977	-0.06685
978	-0.05409
979	-0.04379
980	-0.03452
981	-0.02647
982	-0.02222
983	-0.01914
984	-0.01608
985	-0.01394
986	-0.01298
987	-0.01217
988	-0.01238
989	-0.0146
990	-0.01618
991	-0.01831
992	-0.01895
993	-0.01847
994	-0.01689
995	-0.0129
996	-0.00788
997	-0.00509
998	-0.00362
999	-0.0021
1000	-0.00332
1001	-0.0054
1002	-0.00742
1003	-0.00674
1004	-0.00406
1005	-3.70248e-05
1006	0.00295
1007	0.00535
1008	0.00598
1009	0.00429
1010	0.000698679
1011	-0.00181
1012	-0.00266
1013	-0.00142
1014	-0.000202003
1015	0.00173
1016	0.00429
1017	0.00588
1018	0.00421
1019	0.00266
1020	0.000563888
1021	-0.00226
1022	-0.00348
1023	-0.00375
1024	-0.00439
1025	-0.00609
1026	-0.00591
1027	-0.00469
1028	-0.00217
1029	0.000892716
1030	0.00503
1031	0.00668
1032	0.00604
1033	0.00403
1034	0.00215
1035	0.000973589
1036	0.00018488
1037	0.00112
1038	0.00265
1039	0.00376
1040	0.00497
1041	0.00557
1042	0.00455
1043	0.00361
1044	0.00169
1045	0.000103575
1046	-8.50818e-06
1047	0.000829409
1048	0.00196
1049	0.00326
1050	0.00346
1051	0.00325
1052	0.00383
1053	0.00244
1054	0.00017763
1055	-0.00177
1056	-0.003
1057	-0.00386
1058	-0.00195
1059	0.00117
1060	0.00257
1061	0.00283
1062	0.00212
1063	0.00242
1064	0.00302
1065	0.00512
1066	0.00829
1067	0.01039
1068	0.00924
1069	0.00799
1070	0.0067
1071	0.00516
1072	0.00333
1073	0.00227
1074	0.00115
1075	-0.000576007
1076	-0.00294
1077	-0.00275
1078	-0.00372
1079	-0.00501
1080	-0.00572
1081	-0.006
1082	-0.00741
1083	-0.00686
1084	-0.00529
1085	-0.00275
1086	0.000312565
1087	0.0017
1088	0.00278
1089	0.00297
1090	0.00198
1091	-0.00128
1092	-0.00353
1093	-0.00601
1094	-0.00739
1095	-0.00657
1096	-0.00371
1097	-0.000192701
1098	0.00335
1099	0.00576
1100	0.00674
1101	0.00576
1102	0.00398
1103	0.00218
1104	0.00136
1105	-0.000393533
1106	-0.00159
1107	-0.00145
1108	-0.00232
1109	-0.00307
1110	-0.00373
1111	-0.00375
1112	-0.00262
1113	-0.00472
1114	-0.01565
1115	-0.04288
1116	-0.08599
1117	-0.14557
1118	-0.20596
1119	-0.25138
1120	-0.26944
1121	-0.25907
1122	-0.22658
1123	-0.18334
1124	-0.14139
1125	-0.10605
1126	-0.08066
1127	-0.06309
1128	-0.05108
1129	-0.04406
1130	-0.04093
1131	-0.03738
1132	-0.0315
1133	-0.02496
1134	-0.02018
1135	-0.01638
1136	-0.01569
1137	-0.01767
1138	-0.02136
1139	-0.02302
1140	-0.02369
1141	-0.02247
1142	-0.01774
1143	-0.01141
1144	-0.00695
1145	-0.00326
1146	-0.000839209
1147	-0.00201
1148	-0.00287
1149	-0.00485
1150	-0.00623
1151	-0.00588
1152	-0.00552
1153	-0.00627
1154	-0.00442
1155	-0.00325
1156	-0.00381
1157	-0.00423
1158	-0.00417
1159	-0.00418
1160	-0.00418
1161	-0.0029
1162	-0.00248
1163	-0.00216
1164	-0.00209
1165	-1.61499e-05
1166	0.000320892
1167	0.00309
1168	0.00525
1169	0.00603
1170	0.00353
1171	0.00294
1172	0.000876588
1173	-0.0018
1174	-0.00311
1175	-0.00142
1176	-0.000925026
1177	-0.00109
1178	0.000984166
1179	0.00237
1180	0.000708249
1181	0.000300291
1182	0.00137
1183	9.43736e-05
1184	-0.000703585
1185	0.000750148
1186	0.000494897
1187	-0.000590355
1188	-0.000225606
1189	0.000879142
1190	0.000703891
1191	0.000119367
1192	0.00090703
1193	0.00143
1194	0.000902355
1195	0.00157
1196	0.00333
1197	0.00197
1198	0.00127
1199	0.00173
1200	0.00174
1201	0.000927676
1202	0.0013
1203	0.000349031
1204	-0.000538831
1205	-0.00136
1206	-0.00213
1207	-0.00179
1208	5.56181e-06
1209	0.00127
1210	0.00441
1211	0.00684
1212	0.0075
1213	0.00636
1214	0.00483
1215	0.00177
1216	-0.000558732
1217	-0.000530674
1218	0.00054795
1219	0.00203
1220	0.00347
1221	0.00511
1222	0.00618
1223	0.00567
1224	0.00409
1225	0.00145
1226	-0.00169
1227	-0.00513
1228	-0.00684
1229	-0.00715
1230	-0.00586
1231	-0.00432
1232	-0.00304
1233	-0.00119
1234	0.00083256
1235	0.00167
1236	0.00249
1237	0.00422
1238	0.00381
1239	0.00177
1240	0.000421168
1241	-0.000919196
1242	-0.00219
1243	-0.00298
1244	-0.00302
1245	-0.0046
1246	-0.00601
1247	-0.00676
1248	-0.00611
1249	-0.00539
1250	-0.0034
1251	-0.00203
1252	-0.0031
1253	-0.00446
1254	-0.00553
1255	-0.00406
1256	-0.000963117
1257	0.00257
1258	0.00537
1259	0.00692
1260	0.00355
1261	0.000127828
1262	-0.00121
1263	-0.00368
1264	-0.01337
1265	-0.0342
1266	-0.07298
1267	-0.12776
1268	-0.18686
1269	-0.23413
1270	-0.25748
1271	-0.25369
1272	-0.22766
1273	-0.18897
1274	-0.14826
1275	-0.11501
1276	-0.08944
1277	-0.06874
1278	-0.05336
1279	-0.0421
1280	-0.0334
1281	-0.02682
1282	-0.02336
1283	-0.02091
1284	-0.01867
1285	-0.01561
1286	-0.01261
1287	-0.00966
1288	-0.00761
1289	-0.00783
1290	-0.0084
1291	-0.00902
1292	-0.00938
1293	-0.01046
1294	-0.01139
1295	-0.01298
1296	-0.0134
1297	-0.01225
1298	-0.0094
1299	-0.00626
1300	-0.00326
1301	-0.00157
1302	-0.00171
1303	-0.0017
1304	-0.00174
1305	-0.0024
1306	-0.00391
1307	-0.00521
1308	-0.0063
1309	-0.00685
1310	-0.0065
1311	-0.00572
1312	-0.00551
1313	-0.00447
1314	-0.00271
1315	-0.000996218
1316	0.000680021
1317	0.00194
1318	-0.0001475
1319	-0.00239
1320	-0.00531
1321	-0.00653
1322	-0.00596
1323	-0.0044
1324	-0.00338
1325	-0.00153
1326	-0.00106
1327	-0.000588495
1328	0.00136
1329	0.00402
1330	0.00701
1331	0.00849
1332	0.00814
1333	0.00698
1334	0.00436
1335	0.00142
1336	-0.000163354
1337	-0.000305828
1338	-0.00039776
1339	-0.000149366
1340	0.000419028
1341	0.00176
1342	0.00252
1343	0.00186
1344	0.000842872
1345	0.000552341
1346	-0.00022819
1347	-0.00118
1348	-0.00113
1349	-0.000249784
1350	-0.000810315
1351	-0.00189
1352	-0.000788997
1353	0.000841741
1354	0.00178
1355	0.00124
1356	0.00228
1357	0.00236
1358	0.00178
1359	0.00147
1360	0.00366
1361	0.00504
1362	0.00399
1363	0.00283
1364	0.0018
1365	0.000826212
1366	-0.00027013
1367	-0.00131
1368	-0.00173
1369	-0.00107
1370	-0.000684634
1371	0.000470179
1372	0.00158
1373	0.00325
1374	0.00367
1375	0.00296
1376	0.00211
1377	0.00193
1378	-0.000224259
1379	-0.00118
1380	-0.0015
1381	-0.00146
1382	0.000378143
1383	0.0031
1384	0.00431
1385	0.00397
1386	0.00193
1387	-0.000762622
1388	-0.0029
1389	-0.00427
1390	-0.0039
1391	-0.0027
1392	-0.0022
1393	-0.00206
1394	-0.00247
1395	-0.00331
1396	-0.00374
1397	-0.0032
1398	-0.00285
1399	-0.00243
1400	-0.00181
1401	-0.00115
1402	-0.00172
1403	-0.00127
1404	-0.00171
1405	-0.00157
1406	-0.00112
1407	0.00077986
1408	0.0011
1409	0.00269
1410	0.00237
1411	0.0013
1412	-0.000776481
1413	-0.00263
1414	-0.00897
1415	-0.02708
1416	-0.06087
1417	-0.10915
1418	-0.16418
1419	-0.21213
1420	-0.23859
1421	-0.24099
1422	-0.22071
1423	-0.18645
1424	-0.14834
1425	-0.11527
1426	-0.08895
1427	-0.06825
1428	-0.05321
1429	-0.04296
1430	-0.03543
1431	-0.02965
1432	-0.02628
1433	-0.02392
1434	-0.02272
1435	-0.02131
1436	-0.01989
1437	-0.01728
1438	-0.01399
1439	-0.01073
1440	-0.00884
1441	-0.00782
1442	-0.0077
1443	-0.00745
1444	-0.00687
1445	-0.00572
1446	-0.00441
1447	-0.00399
1448	-0.00429
1449	-0.00471
1450	-0.00548
1451	-0.00617
1452	-0.00588
1453	-0.00451
1454	-0.00288
1455	-0.00092062
1456	0.00098085
1457	0.00244
1458	0.00253
1459	0.000635536
1460	-0.00126
1461	-0.00167
1462	-0.00219
1463	-0.00359
1464	-0.00306
1465	-0.00155
1466	-0.00184
1467	-0.00119
1468	0.000375991
1469	0.000728739
1470	-0.000288513
1471	-0.00154
1472	-0.00242
1473	-0.00304
1474	-0.00333
1475	-0.00273
1476	-0.00158
1477	-0.00136
1478	-0.000799967
1479	-0.000195177
1480	-0.000130386
1481	0.000114405
1482	-0.000440804
1483	-0.00137
1484	-0.000841222
1485	0.000335022
1486	0.00193
1487	0.00394
1488	0.00545
1489	0.00443
1490	0.00223
1491	-0.000296472
1492	-0.00108
1493	-0.00113
1494	0.000107266
1495	0.000785179
1496	0.00248
1497	0.00217
1498	0.00254
1499	0.00252
1500	0.00328
1501	0.00261
1502	0.00327
1503	0.00338
1504	0.00361
1505	0.00325
1506	0.00228
1507	0.00135
1508	-8.6117e-05
1509	-0.00231
1510	-0.00322
1511	-0.00261
1512	-0.00342
1513	-0.00503
1514	-0.00388
1515	-0.00351
1516	-0.00219
1517	-2.97522e-05
1518	0.00278
1519	0.00304
1520	0.00273
1521	0.00081979
1522	-0.000827825
1523	-0.00152
1524	-0.00122
1525	-0.000329994
1526	0.00135
1527	0.000855267
1528	0.00114
1529	0.00126
1530	0.00171
1531	0.000905693
1532	0.00103
1533	-0.000499127
1534	-0.00195
1535	-0.00265
1536	-0.00328
1537	-0.00236
1538	-0.000657322
1539	0.000324886
1540	-0.000812906
1541	-0.000960697
1542	-0.000898861
1543	-0.00123
1544	-0.00117
1545	-0.00126
1546	-0.00155
1547	-0.00158
1548	-0.00115
1549	-0.000608397
1550	0.00113
1551	0.0025
1552	0.00263
1553	0.00166
1554	0.000526376
1555	-0.000753263
1556	-0.00106
1557	-0.00136
1558	-0.00123
1559	-0.000732156
1560	0.000348121
1561	0.000288032
1562	-0.000252422
1563	-0.00155
1564	-0.00677
1565	-0.02114
1566	-0.04952
1567	-0.09219
1568	-0.14384
1569	-0.19243
1570	-0.22566
1571	-0.23482
1572	-0.22184
1573	-0.19251
1574	-0.15697
1575	-0.12306
1576	-0.09634
1577	-0.07441
1578	-0.05754
1579	-0.04448
1580	-0.03556
1581	-0.02761
1582	-0.02205
1583	-0.01774
1584	-0.01539
1585	-0.0145
1586	-0.01439
1587	-0.01461
1588	-0.01417
1589	-0.01255
1590	-0.01089
1591	-0.01008
1592	-0.0088
1593	-0.00743
1594	-0.00744
1595	-0.00656
1596	-0.0047
1597	-0.00251
1598	-0.00142
1599	0.000454703
1600	0.000689401
1601	0.0006041
1602	0.000178799
1603	0.000393498
1604	0.000658197
1605	0.00244
1606	0.00334
1607	0.00343
1608	0.0026
1609	0.00066827
1610	-0.000907914
1611	-0.00169
1612	-0.00224
1613	-0.00212
1614	-0.00109
1615	-0.000562
1616	-6.90882e-05
1617	0.000853823
1618	0.002
1619	0.00216
1620	0.00188
1621	0.002
1622	0.0017
1623	0.000936509
1624	-0.000221513
1625	-0.00080032
1626	-0.00241
1627	-0.00381
1628	-0.00449
1629	-0.0038
1630	-0.00291
1631	-0.0014
1632	-0.000365266
1633	0.00105
1634	0.00135
1635	0.000364325
1636	-0.000755812
1637	-0.000675948
1638	-0.000396976
1639	0.000191996
1640	0.00185
1641	0.00271
1642	0.002
1643	-8.21173e-05
1644	-0.000793611
1645	-0.00108
1646	-0.00111
1647	-0.000218932
1648	0.000959295
1649	0.00179
1650	0.00215
1651	0.00247
1652	0.003
1653	0.00281
1654	0.000945836
1655	4.33991e-05
1656	0.000250962
1657	6.78752e-05
1658	0.000524695
1659	0.00263
1660	0.00256
1661	0.00205
1662	0.00144
1663	0.00126
1664	0.000604105
1665	-0.000170082
1666	-0.000854268
1667	-0.0011
1668	-0.00188
1669	-0.00194
1670	-0.00112
1671	-0.00113
1672	-0.000973662
1673	-0.000579217
1674	-0.000204771
1675	0.000689674
1676	0.000902897
1677	0.000785711
1678	0.000598526
1679	-0.000438659
1680	-0.00186
1681	-0.00146
1682	-0.0011
1683	0.00033004
1684	0.002
1685	0.00299
1686	0.00287
1687	0.00332
1688	0.00277
1689	0.00197
1690	0.000382407
1691	-0.00164
1692	-0.00327
1693	-0.00491
1694	-0.00556
1695	-0.00431
1696	-0.00258
1697	-0.00203
1698	-0.0013
1699	-0.0022
1700	-0.00265
1701	-0.00268
1702	-0.0026
1703	-0.00311
1704	-0.00189
1705	-0.0022
1706	-0.00296
1707	-0.00327
1708	-0.00335
1709	-0.00332
1710	-0.00262
1711	-0.00063954
1712	0.00107
1713	0.00166
1714	-0.00269
1715	-0.01574
1716	-0.04423
1717	-0.0875
1718	-0.13905
1719	-0.1872
1720	-0.21981
1721	-0.22858
1722	-0.21566
1723	-0.18785
1724	-0.15396
1725	-0.12219
1726	-0.09707
1727	-0.07607
1728	-0.05963
1729	-0.04759
1730	-0.03884
1731	-0.0316
1732	-0.02645
1733	-0.02189
1734	-0.01819
1735	-0.01555
1736	-0.01337
1737	-0.01292
1738	-0.01303
1739	-0.01335
1740	-0.01386
1741	-0.01532
1742	-0.01492
1743	-0.014
1744	-0.01243
1745	-0.01041
1746	-0.0078
1747	-0.00679
1748	-0.0058
1749	-0.00439
1750	-0.00415
1751	-0.00468
1752	-0.00421
1753	-0.00354
1754	-0.00343
1755	-0.00246
1756	-0.00219
1757	-0.00225
1758	-0.00305
1759	-0.00438
1760	-0.00602
1761	-0.00558
1762	-0.00417
1763	-0.00331
1764	-0.00173
1765	-4.87068e-05
1766	0.00080983
1767	0.000238366
1768	0.000626902
1769	0.000775439
1770	0.000403975
1771	0.00013299
1772	-0.000154645
1773	-0.00138
1774	-0.0021
1775	-0.00152
1776	-0.00211
1777	-0.0017
1778	-0.000517071
1779	-2.01985e-05
1780	-0.00109
1781	-0.000886453
1782	-0.0016
1783	-0.0025
1784	-0.00316
1785	-0.00194
1786	-0.00115
1787	-0.000407142
1788	-0.000584914
1789	-0.00175
1790	-0.00474
1791	-0.00503
1792	-0.00153
1793	0.00532
1794	0.01361
1795	0.02137
1796	0.02516
1797	0.02388
1798	0.01945
1799	0.01307
1800	0.00897
1801	0.00496
1802	0.00269
1803	0.000971315
1804	0.00154
1805	0.000405635
1806	0.000717795
1807	0.000719955
1808	0.000842115
1809	-0.000285725
1810	-0.000819498
1811	-0.000932691
1812	-0.000585883
1813	-0.0013
1814	-0.00178
1815	-0.00178
1816	-0.00233
1817	-0.00312
1818	-0.0036
1819	-0.0035
1820	-0.00306
1821	-0.0025
1822	-0.00251
1823	-0.00174
1824	-0.00196
1825	-0.00263
1826	-0.00309
1827	-0.0029
1828	-0.00211
1829	-0.00206
1830	-0.00338
1831	-0.00395
1832	-0.0038
1833	-0.00376
1834	-0.00214
1835	0.000415304
1836	0.00184
1837	0.00118
1838	0.000861685
1839	-0.000706188
1840	-0.00166
1841	-0.00185
1842	-0.00101
1843	-0.000448544
1844	0.000193152
1845	7.48472e-05
1846	-0.000323457
1847	-0.000921762
1848	-0.00191
1849	-0.00157
1850	-0.000498797
1851	-0.00125
1852	-0.00169
1853	-0.00108
1854	-0.000985513
1855	-0.00219
1856	-0.00252
1857	-0.00258
1858	-0.00253
1859	-0.00326
1860	-0.00297
1861	-0.00287
1862	-0.0026
1863	-0.0032
1864	-0.00504
1865	-0.01359
1866	-0.03371
1867	-0.06958
1868	-0.11731
1869	-0.16713
1870	-0.20566
1871	-0.22339
1872	-0.21826
1873	-0.195
1874	-0.16203
1875	-0.12955
1876	-0.10277
1877	-0.08131
1878	-0.06357
1879	-0.05068
1880	-0.04163
1881	-0.03394
1882	-0.02834
1883	-0.02345
1884	-0.0194
1885	-0.01675
1886	-0.01455
1887	-0.01211
1888	-0.01219
1889	-0.01254
1890	-0.01087
1891	-0.01039
1892	-0.00977
1893	-0.00797
1894	-0.00629
1895	-0.00551
1896	-0.00467
1897	-0.00434
1898	-0.00526
1899	-0.00563
1900	-0.00504
1901	-0.00498
1902	-0.00512
1903	-0.00458
1904	-0.00348
1905	-0.00347
1906	-0.0032
1907	-0.00209
1908	-0.000975111
1909	-0.00129
1910	-0.00158
1911	-0.0018
1912	-0.0021
1913	-0.00165
1914	-0.000101358
1915	0.000720601
1916	0.00098256
1917	0.00201
1918	0.00154
1919	0.000617561
1920	0.000548936
1921	0.00126
1922	0.000221685
1923	-0.00035694
1924	-0.000225642
1925	-0.00084488
1926	-0.000524119
1927	0.000136643
1928	0.000907405
1929	0.000928166
1930	0.00136
1931	0.000789182
1932	0.000409266
1933	-7.0649e-05
1934	-0.00149
1935	-0.0026
1936	-0.00293
1937	-0.00304
1938	-0.00346
1939	-0.00171
1940	0.000157478
1941	0.00156
1942	0.00345
1943	0.00425
1944	0.00262
1945	0.00133
1946	3.16597e-05
1947	-0.00166
1948	-0.00212
1949	-0.0013
1950	-0.00104
1951	-0.00125
1952	-0.000777804
1953	0.000860254
1954	0.00112
1955	0.00154
1956	0.00232
1957	0.00211
1958	0.00125
1959	0.000726559
1960	-0.000656012
1961	-0.00151
1962	-0.00197
1963	-0.00195
1964	-0.00101
1965	0.000929171
1966	0.00191
1967	0.00278
1968	0.00227
1969	0.00102
1970	-4.82113e-05
1971	-0.00135
1972	-0.00213
1973	-0.00183
1974	-0.000604197
1975	0.000311701
1976	0.00106
1977	0.000452029
1978	0.000117193
1979	-0.0011
1980	-0.00171
1981	-0.00167
1982	-0.00188
1983	-0.00222
1984	-0.000894239
1985	-0.000309953
1986	-7.56672e-05
1987	0.000708619
1988	0.0014
1989	0.00116
1990	0.000109571
1991	-0.000496946
1992	-0.000263463
1993	-0.000669979
1994	-0.00133
1995	-0.000413723
1996	-5.09502e-05
1997	0.000361823
1998	0.000954595
1999	0.00224
2000	0.00227
2001	0.00282
[truncated: 911 more rows]

## Sheet: Fig. 4C
Fig. 4C
Time (seconds)	Samples
	50 nM Bak			-			-			-			50 nM Bak
	-			5 μM Bim BH3			5 μM Pxt1 BH3			5 μM Pxt1 BH3(DLA)			5 μM Bim BH3			5 μM Pxt1 BH3			2.5 μM Pxt1 BH3			0.5 μM Pxt1 BH3			5 μM Pxt1 BH3(DLA)
	Carboxyfluorescein release (%)
0	-7.41892	-3.50728	-2.38359	-4.53307	-0.361795	-7.81902	-0.323487	-0.868307	-2.23887	-5.00128	-7.72538	-2.97097	13.2842	10.8496	10.6027	-3.01779	2.15374	0.557589	-1.05559	2.05159	-1.05133	-1.18328	2.20907	-1.03005	0.263897	-4.15851	-4.07338
42.6	-7.22364	-2.90461	-2.11321	-4.4832	-0.00841916	-7.34572	-0.231527	-0.568293	-1.7596	-5.14411	-7.21943	-2.51733	16.9857	15.1797	14.5357	-2.56363	3.09404	1.47335	-0.90506	2.53417	-0.416749	-1.24183	2.58047	-0.39991	0.475683	-3.94438	-3.8223
85.2	-7.17374	-2.53166	-1.7267	-4.43771	-0.316979	-7.43233	0.100099	-0.342004	-1.38053	-5.1384	-7.47821	-2.61508	20.1907	19.2773	17.755	-1.53068	3.83295	2.06037	-0.658983	2.44825	-0.333662	-1.10526	2.78608	-0.125123	0.763253	-3.69948	-3.39501
127.8	-6.91892	-2.2578	-1.3264	-4.48649	-0.14553	-7.10187	0.0997921	-0.274428	-1.24324	-5.41372	-7.59252	-2.55301	23.5925	23.0811	21.1185	-0.752599	5.05198	3.07277	-0.307692	3.20582	0.4158	-1.08108	2.9605	0.245322	1.25156	-3.43451	-3.05198
170.4	-6.50628	-1.81878	-0.896991	-4.42708	0.0289352	-6.90724	0.252149	-0.140542	-0.950728	-5.46462	-7.60582	-2.51736	26.207	26.608	23.9377	0.715112	6.8287	4.22454	0.31002	4.02199	1.15327	-1.03753	3.46396	0.63244	1.71544	-2.87698	-2.49256
213	-5.90758	-1.23743	-0.267218	-3.98772	0.23433	-6.65168	0.291885	-0.110998	-0.863321	-5.12237	-7.48212	-2.14186	29.209	29.9696	26.7342	2.68041	9.10598	6.07614	1.73486	5.09771	2.48308	-0.123332	4.47694	1.50876	2.93529	-2.0473	-1.73486
255.6	-4.86482	-0.369792	0.324595	-4.10469	0.17257	-6.81239	0.645082	0.020544	-0.825869	-5.27159	-7.45337	-2.31736	31.4611	32.5006	28.6055	5.61262	12.2648	8.42304	2.88438	6.68502	3.44318	0.554688	5.39896	2.16945	3.99375	-1.10527	-1.19155
298.2	-4.25738	0.172098	1.10635	-4.08119	0.27044	-6.87983	0.721174	0.147513	-0.463026	-5.42929	-7.62559	-2.17581	33.8378	34.9236	31.1047	8.69916	15.2389	10.961	4.31065	8.16647	5.0687	1.28254	6.40861	3.07318	5.29407	-0.147513	-0.184391
340.8	-3.27817	1.4938	2.34506	-3.95755	0.589335	-6.48677	0.532038	0.499297	-0.151426	-5.30401	-7.39942	-1.94399	35.9412	37.5701	33.3342	12.1387	19.0838	14.7784	6.52361	10.6203	7.52629	2.51286	8.1893	4.69831	6.72005	1.16639	0.855354
383.4	-2.10092	2.7793	3.23566	-4.02505	0.686602	-6.43022	0.834612	0.707159	-0.361802	-5.5216	-7.51562	-2.14615	37.6809	39.5804	34.7536	15.5698	22.3002	17.6954	8.51469	12.9427	9.27941	3.74959	9.69877	5.89985	8.16933	2.39694	1.7679
426	-1.12679	4.00909	4.4745	-3.84987	0.616469	-6.28717	1.02064	0.612387	0.179633	-5.30735	-7.50786	-1.70243	39.5847	41.0993	36.8044	18.3104	25.0589	20.9967	10.4147	14.9055	11.4067	5.08281	11.2271	7.5691	9.6063	3.41303	3.24973
468.6	0.255684	5.12193	6.1158	-3.55071	0.705193	-5.81888	0.841283	0.647458	-0.0577351	-5.38999	-7.6664	-1.7568	41.3672	43.1488	38.9259	21.1805	28.1995	24.092	12.4337	17.168	13.576	6.55294	12.5491	9.18813	11.0068	4.7384	4.63531
511.2	1.11589	6.2779	6.74078	-3.6287	0.830716	-6.48041	1.09109	0.79352	-0.0743925	-5.41412	-7.71202	-2.10365	42.9947	44.9413	40.0355	23.7477	30.3356	26.3969	14.2462	18.8998	15.1099	8.06745	14.4528	10.6216	12.3037	5.83568	5.2612
553.8	2.22872	7.63718	8.24087	-3.58497	1.12056	-6.07832	1.40173	1.00478	0.0826982	-5.11075	-7.356	-1.64569	44.4999	46.3441	41.6509	25.9631	32.6906	28.8741	16.0641	20.7366	17.1144	9.50202	15.9938	12.0119	13.8395	7.28571	6.85981
596.4	1.97996	7.47801	8.76253	-4.2749	0.396809	-6.01759	1.23543	1.04316	0.413172	-6.09123	-8.21027	-1.9145	44.6513	46.3489	42.6754	26.2508	33.2747	29.9898	16.7151	21.2886	18.11	9.54796	16.4001	13.2952	13.9251	7.6171	7.54346
639	4.19969	9.80201	10.0735	-4.03104	0.859681	-6.40442	0.970741	1.04478	0.176872	-5.79154	-7.61373	-1.79752	46.9493	48.6563	43.8191	29.077	35.8475	32.2648	18.588	23.5898	19.9166	11.3116	18.3412	14.4459	15.6223	9.32076	8.46519
681.6	5.16899	10.6936	11.3304	-3.57281	0.872526	-6.31858	1.10823	1.09169	0.243976	-5.33853	-7.56327	-1.72024	48.4686	49.8001	45.454	30.7741	37.2664	33.8466	20.5395	24.7863	21.4906	12.8356	19.9275	15.8295	17.0329	10.1147	9.67635
724.2	5.61404	11.1703	11.9794	-4.39628	0.895769	-6.4644	0.854489	0.982456	-0.173375	-5.98968	-7.71104	-1.93189	48.8504	50.8813	46.0599	31.1868	38.3901	34.4066	20.9288	25.7461	21.9567	13.1228	20.7265	16.4087	17.7007	11.1084	10.5057
766.8	6.98196	12.368	13.3156	-3.678	1.05976	-6.10506	1.56679	1.33821	0.968332	-5.52739	-7.86302	-1.53769	50.9143	52.2608	48.1091	32.9773	40.1504	36.9919	22.8244	27.4998	23.693	14.8284	22.0431	17.8996	18.8056	11.9857	11.6823
809.4	7.66481	13.1599	13.9247	-3.56222	1.00175	-6.11023	1.39662	1.09319	0.428132	-5.50337	-7.63987	-1.56705	51.6876	52.9512	49.2144	34.0552	40.8513	37.846	23.4683	28.1279	24.707	15.6331	23.1274	19.0332	20.1056	12.9396	12.287
852	8.76934	14.1797	14.9108	-3.30051	1.21158	-6.03284	1.77142	1.11549	0.747838	-4.95077	-7.61207	-1.24083	53.0965	53.7232	49.8503	35.562	42.2675	39.1299	25.1675	29.7213	25.9613	17.359	23.5214	19.9869	21.2152	13.5488	13.2522
894.6	8.45053	14.6534	15.4529	-3.73765	1.22217	-6.408	1.6449	1.31843	0.58597	-5.47464	-8.09895	-1.67839	53.7795	54.9473	50.7869	35.8446	43.0395	38.9838	25.4311	30.2277	26.2389	17.2526	24.954	20.1155	21.8944	14.306	13.9001
937.2	9.66054	15.4954	16.6757	-3.60805	1.20966	-5.85995	1.37709	1.30593	0.761793	-5.31162	-7.74769	-1.15943	54.3301	55.6528	52.12	36.8465	43.7152	40.7434	26.4284	31.2837	27.6757	18.5593	25.8549	21.6316	22.4436	14.8508	15.014
979.8	10.1046	15.9958	16.8368	-3.58577	1.28452	-6.33891	1.78661	1.59414	0.786611	-5.42678	-8.00837	-1.65272	55.4226	56.5439	52.8745	37.2552	44.0586	41.159	27.1297	31.9582	27.8661	18.8326	26.2092	22.0418	22.9163	15.6402	15.2887
1022.4	10.9848	17.2182	18.2458	-3.53705	1.4437	-5.9786	1.53287	1.66025	0.968125	-5.7578	-7.90636	-1.08277	57.1831	58.1045	54.6906	38.6019	45.9647	42.9627	28.237	33.1243	29.8123	20.182	27.651	23.5492	24.4027	16.5983	16.5388
1065	11.4132	17.6493	18.7423	-3.61374	1.30061	-5.9989	1.66495	1.56327	0.838829	-5.64727	-7.78247	-1.20317	56.9853	58.3198	54.9814	38.8361	46.1144	43.17	28.6727	33.7946	29.9013	20.6403	27.9864	23.7075	24.6777	17.1028	16.8062
1107.6	12.9048	18.4104	19.6642	-2.95966	1.21969	-6.20078	2.29437	1.5438	0.720723	-4.73374	-7.89384	-1.31351	58.3402	59.1633	55.9904	40.5524	47.1669	44.0579	30.1552	34.4966	30.8546	21.8946	28.8844	24.479	25.8991	17.6428	17.4594
1150.2	12.9153	18.9949	20.5457	-3.16154	1.50387	-5.87875	1.81148	1.37997	1.35861	-5.114	-7.75431	-0.833108	59.1891	59.5224	56.7325	40.9077	47.6196	44.7699	30.4576	35.2383	31.735	22.4768	30.0004	25.5871	26.2493	18.3626	18.4993
1192.8	13.4198	19.5158	20.6534	-3.06946	1.63132	-5.90281	2.08208	1.69142	0.798489	-5.00987	-7.92049	-1.29218	59.6248	60.3675	56.9803	41.3712	48.7851	45.5225	31.3428	35.9105	32.1284	23.0446	30.3941	26.1612	27.1272	19.0478	18.8718
1235.4	13.9516	20.0239	21.253	-3.14827	1.48357	-6.07659	1.97953	1.59139	1.03936	-5.38656	-7.88361	-1.13855	60.188	60.7573	57.8764	42.0057	49.0526	45.9389	31.6854	36.6148	32.7032	23.6465	30.9867	26.191	27.5366	19.4158	19.308
1278	14.6968	20.5031	22.0494	-2.96347	1.71433	-5.98294	2.3949	1.60234	1.25345	-4.97502	-8.02895	-1.00793	61.1992	61.2982	58.6449	42.3587	49.4616	46.5886	32.3441	36.9659	33.1582	24.3754	31.3448	26.667	28.1315	20.0336	19.6761
1320.6	15.0589	21.2512	22.7123	-3.26574	1.75245	-6.0314	2.03511	1.7655	1.07843	-5.36607	-7.96214	-1.22193	61.6968	61.8403	59.2747	43.1938	50.3776	47.1119	32.9313	37.88	33.5314	24.5952	31.9529	27.4	28.6089	20.5815	20.3032
1363.2	15.6806	21.6683	22.8466	-3.15096	1.5973	-6.29755	2.2432	1.7195	0.93394	-5.1454	-8.06942	-1.15652	62.6788	62.6438	59.4405	43.7163	50.8081	47.7444	33.3775	38.1912	34.1194	25.0811	32.6399	27.7956	29.5195	21.2842	20.7213
1405.8	16.1107	22.144	23.6994	-3.25544	1.69563	-6.12093	2.24332	1.80517	1.16547	-5.06061	-8.1627	-1.05156	62.8874	62.7822	60.4995	43.9463	51.5043	48.3409	33.9521	38.7893	34.8766	25.842	33.3781	28.541	29.7985	21.5218	21.1582
1448.4	16.4058	22.5004	23.9572	-3.04072	1.62347	-6.12531	2.67215	1.76827	1.08378	-5.08103	-8.11297	-1.09694	63.7191	63.2496	60.8714	44.4787	51.6571	48.6515	34.4308	39.1959	34.8608	26.1993	33.7901	28.9197	30.4028	21.5966	22.0002
1491.1	17.129	22.946	24.538	-2.85336	1.57883	-6.07718	2.68578	1.83903	1.3892	-5.01433	-8.33076	-0.952591	64.4542	63.7574	61.9493	45.2084	52.1103	49.2304	35.3208	39.6913	35.6384	26.9857	34.2756	29.5436	31.0254	22.3153	22.1213
1533.7	17.0007	23.4272	25.1594	-3.09424	1.87329	-6.02539	2.41985	2.01875	1.5383	-5.15265	-7.99565	-0.617084	63.9652	64.2914	62.233	45.1574	52.5491	49.8825	35.1782	40.1942	35.9496	27.3633	34.7595	30.1622	31.2862	22.9247	22.8806
1576.3	17.7567	23.6609	25.4626	-3.09561	1.7134	-6.0499	2.56127	2.09759	1.46611	-4.93266	-7.92228	-0.724222	64.5661	64.6412	62.3316	45.8026	53.0316	49.8432	35.5001	40.5785	36.6174	27.6971	35.1203	30.4615	31.6273	22.9764	23.1309
1618.9	18.0944	24.1495	25.9169	-3.0342	1.85595	-5.74947	2.65326	2.01099	1.27126	-4.99646	-8.08824	-0.784018	65.7557	65.2286	63.4213	46.0799	53.4683	50.474	36.0826	41.2296	36.8046	27.8614	35.4713	30.6653	32.477	23.4851	23.4541
1661.5	18.3462	24.7761	26.4484	-2.88406	1.60971	-6.16607	2.58894	1.8288	1.60076	-4.99456	-8.22739	-0.643882	66.3691	65.904	64.0618	46.8201	53.8581	51.3049	36.7415	41.4455	37.7342	28.6617	36.1334	31.3311	32.7217	23.922	24.1501
1704.1	18.8058	25.1648	26.9067	-3.0084	2.01301	-6.01235	2.68845	2.17298	1.88858	-4.9192	-7.73207	-0.484366	66.3359	66.087	64.0029	47.0812	54.4311	51.4716	36.634	41.9754	37.4783	28.8042	36.7007	31.6437	32.8658	24.516	24.3249
1746.7	18.8849	25.4008	27.2996	-2.84819	2.16301	-6.07255	2.81236	2.1854	1.54053	-4.99328	-8.0206	-0.537394	67.0443	66.7085	64.7694	47.1787	54.9888	51.9436	36.8697	42.6332	38.4639	29.4268	37.0533	32.1317	33.3811	24.6619	24.9351
1789.3	19.0959	25.2454	27.1823	-3.06587	2.01267	-5.92199	2.93199	1.9502	1.66012	-4.97144	-8.0507	-0.584613	67.0162	66.9627	64.9946	47.3313	54.6903	51.8877	37.4063	42.1278	38.2006	29.5564	37.0493	32.06	33.7692	25.183	24.8393
1831.9	19.9211	26.104	27.7914	-2.94294	2.02946	-6.24588	2.81244	2.02946	1.51647	-5.0579	-8.27983	-0.854983	68.1871	67.2962	65.3432	48.1535	55.8484	52.7614	37.8217	42.9471	38.8117	29.8524	37.7722	32.4444	34.3658	25.618	25.465
1874.5	20.0943	26.4349	28.3817	-2.99229	2.10452	-6.17837	2.88865	2.13607	1.80709	-4.96162	-8.07108	-0.491205	68.0476	67.5024	65.9026	48.0344	55.9748	53.1493	38.0887	43.4063	39.391	30.2429	38.4627	32.6403	34.6953	25.9527	25.6824
1917.1	20.2854	26.4225	28.6579	-3.16113	2.12699	-6.12807	2.6147	2.12699	1.65282	-5.3423	-8.26861	-0.523844	68.47	67.9642	66.1534	48.5549	56.5029	53.5134	38.5567	43.5874	39.5412	30.5907	38.4845	32.8848	35.0524	26.3683	25.8083
1959.7	20.6212	27.3365	29.0108	-2.95493	2.58839	-6.01394	2.91873	2.52504	1.72861	-5.09986	-7.94618	-0.285085	68.9227	68.5697	66.5696	48.9215	56.8677	53.7182	38.8078	44.1972	39.6766	31.1738	39.1653	33.364	35.5361	26.6894	26.3183
2002.3	21.0926	27.3435	29.4241	-2.83178	2.19895	-6.24175	3.18234	2.4448	1.83474	-4.91691	-8.0173	-0.364216	69.7246	68.5272	67.2342	49.3649	57.4414	54.382	39.481	44.6938	40.1047	31.3499	39.399	33.4396	35.8024	26.8427	27.1068
2044.9	21.539	27.9702	29.9109	-2.83156	2.30888	-6.22216	2.94973	2.46341	1.94528	-4.94955	-8.03109	-0.440869	69.6437	68.971	67.6075	49.7864	57.5584	54.6132	39.4555	45.2004	40.4418	31.4471	39.7827	33.9924	36.0331	27.0884	26.9112
2087.5	21.4586	28.0198	29.9231	-2.97859	2.2694	-6.03038	2.74524	2.33803	1.97657	-5.0787	-8.17624	-0.260798	70.2279	69.052	67.9036	50.0137	57.8377	55.1977	40.0393	45.5115	41.1923	31.9683	40.1858	34.7593	36.4339	27.5668	27.5073
2130.1	21.9906	28.5473	30.6101	-2.69818	2.33904	-5.77853	3.23229	2.26997	1.83716	-4.68728	-8.16361	-0.193385	70.825	70.0054	68.997	50.6485	58.7062	55.8284	40.7858	45.6481	41.7988	32.7235	40.3806	35.3388	37.2681	27.4054	27.5389
2172.7	21.7754	28.478	30.6016	-3.09563	2.01769	-6.12217	2.97586	2.25723	1.89792	-5.01658	-8.29648	-0.469873	71.0061	69.7715	68.9561	50.2073	58.4577	55.5371	40.6164	45.8587	41.2843	32.3383	40.4736	34.8719	37.1798	27.6764	27.9436
2215.3	21.4661	28.3342	30.7311	-3.2266	2.31854	-6.18585	3.05605	2.27706	1.92674	-5.07959	-8.12642	-0.202815	70.6118	70.2615	69.0631	50.3903	58.6504	55.4376	40.3786	45.9376	41.4341	32.372	40.8764	34.8841	37.2626	28.0023	28.2604
2257.9	22.4136	29.1728	31.1105	-3.3542	2.27458	-6.26548	3.05892	2.56063	1.91471	-5.5365	-8.07407	-0.230688	71.0749	70.2997	69.0448	50.7236	59.3052	56.0709	40.398	46.5435	41.8652	32.6423	41.2654	35.4336	37.3945	28.3331	28.2869
2300.5	22.5494	29.0434	31.6955	-2.98413	2.42144	-5.70998	3.19169	2.70279	2.08935	-4.94435	-8.17754	0.212164	71.6607	70.2032	69.7605	51.1362	59.0554	56.7216	41.3858	46.6992	42.7003	32.9869	41.538	35.9434	37.839	28.596	28.6145
2343.1	22.7453	29.6241	31.5616	-2.707	2.34082	-5.94243	3.50427	2.49842	2.22957	-4.86241	-8.34814	0.0278117	72.5282	70.6649	70.5073	51.4423	59.4799	56.9491	41.6016	47.1269	42.7048	33.0727	41.4116	36.1876	38.5331	28.7202	29.1698
2385.7	22.9954	29.9247	32.3367	-2.95576	2.7838	-5.82321	3.5088	2.84422	2.26329	-4.92626	-7.81695	0.16266	72.3045	71.0358	70.6268	51.8047	60.5558	57.456	41.7524	47.6732	42.7795	33.5032	42.2218	36.6728	38.1228	29.3484	29.1858
2428.3	23.2005	29.8571	32.436	-2.91402	2.82558	-6.12131	3.44935	2.87678	2.53697	-4.91101	-7.9321	-0.116375	72.7109	71.3935	71.1794	52.2057	60.2123	57.5589	42.0206	47.7229	43.3891	33.6835	42.3697	36.6906	39.2509	29.4614	29.4568
2470.9	23.7528	29.9234	32.5392	-2.8167	2.3309	-5.9744	3.48468	2.6065	1.93386	-4.54503	-8.43143	0.16349	72.94	71.5293	71.2164	52.443	60.412	57.9083	42.4888	47.8606	43.6986	34.1975	42.3066	36.7106	38.7752	29.1013	29.3068
2513.5	23.7719	30.664	32.9613	-3.06313	2.35805	-5.56593	3.77288	2.69892	2.46078	-4.85618	-7.98935	0.410908	72.9641	71.8715	71.5586	52.2647	60.791	58.1201	42.4916	48.0202	43.5749	34.1614	42.8745	37.5093	39.7086	30.099	30.2531
2556.2	23.5929	30.9401	33.0555	-2.92855	2.53369	-5.99812	3.82639	2.5854	2.34096	-4.86525	-8.40019	0.0517079	73.1103	71.3475	70.1065	53.2921	61.6312	58.5898	43.0022	48.7935	44.0364	34.3717	43.0304	37.6058	39.8621	29.7462	29.9812
2598.7	24.1744	31.0625	33.5239	-3.08027	2.4661	-6.07077	3.1842	2.58894	2.24406	-5.11645	-8.62191	0.170076	73.1611	72.3863	72.4288	53.0543	61.6478	58.6668	42.9064	48.6937	44.7678	34.19	43.5442	37.7522	39.4765	30.1554	30.4342
2641.3	24.1056	31.5737	34.0331	-2.81003	2.59205	-5.83803	3.50187	2.74369	2.56362	-4.9519	-8.61015	0.28432	73.8094	72.402	72.6342	53.0256	61.6026	59.1101	43.2213	49.0546	44.5387	34.5117	43.6715	38.2268	39.9374	30.1426	30.8582
2683.9	24.4005	31.4997	34.1749	-2.94611	2.85108	-5.6784	3.71115	2.68952	2.69902	-4.82307	-8.60551	0.399151	74.6032	72.9021	72.8878	53.6478	62.0395	59.4735	43.5977	49.3379	45.0233	35.0112	43.8876	38.29	40.2715	30.3497	30.7014
2726.5	24.2627	30.9791	34.2395	-3.15559	2.51684	-6.04424	3.70853	2.72181	2.76948	-5.20529	-8.42284	0.271705	74.5424	72.4212	72.7024	53.5163	61.7961	59.489	43.7206	49.8125	44.8408	35.2072	43.9303	38.5535	40.7271	30.3642	31.0935
2769.1	24.9845	31.3834	34.8169	-2.62643	2.56912	-5.84022	3.68655	2.59777	2.79834	-4.90425	-8.67198	0.372475	75.2161	72.7138	73.1913	54.1044	62.2941	60.4794	44.7639	49.735	45.313	35.8865	44.2672	38.7661	41.0009	30.8342	31.4121
2811.7	24.5895	32.0952	34.388	-2.90556	2.98215	-6.04088	3.95386	2.76195	2.58006	-5.38031	-8.22364	0.311139	74.4962	73.4527	73.5006	54.0089	62.9362	59.9158	44.2535	50.0598	45.2874	35.2353	44.5886	38.6817	40.5821	31.2335	31.5638
2854.4	24.8409	31.6663	34.5921	-2.8539	2.22077	-6.13468	3.85636	2.31669	2.33588	-5.17059	-8.7008	0.32616	75.6211	72.4747	73.3764	54.4543	62.5172	59.7304	44.0172	49.8881	45.0868	35.8056	44.6024	38.8466	41.4895	31.3929	31.5704
2897	25.1274	32.091	34.9812	-3.02972	2.73637	-6.29509	4.35222	3.02972	2.4911	-5.12167	-8.40146	0.0913725	75.1996	73.7376	73.7665	54.5061	63.0999	60.176	44.6234	50.4953	45.2005	35.6064	44.8783	39.1603	41.6466	31.4321	31.8313
2939.6	25.1779	32.896	34.8616	-3.0304	2.96295	-6.16197	3.82534	3.36283	2.53898	-4.90934	-8.35408	0.0481781	75.4083	73.9292	73.5197	54.5424	63.6577	60.2948	45.0513	50.6255	45.6294	36.1046	45.2055	39.2603	41.9968	31.7783	31.5374
2982.2	25.2475	32.6249	35.6145	-3.28958	3.05254	-6.0954	4.17486	3.4202	2.86387	-5.22946	-8.53356	0.270907	75.8345	73.5511	74.0591	54.4764	63.9001	60.9637	45.1543	50.9836	45.8848	36.0064	45.7977	39.92	42.1356	32.2814	32.5378
3024.8	26.1144	33.4599	35.7339	-2.62307	3.05459	-5.9201	4.4025	2.97702	2.96732	-4.67401	-8.32498	0.552736	76.0546	74.0812	74.6533	55.8603	64.3162	61.3925	45.7753	51.196	46.7838	37.1497	45.8529	40.2043	42.6577	32.0587	32.0829
3067.4	25.7382	32.6936	35.8962	-2.87657	2.93497	-5.81641	4.03011	3.08099	2.84736	-4.97437	-8.41067	0.608411	75.842	73.6712	74.377	55.1707	63.9951	61.5858	45.256	51.0627	46.3268	36.6701	46.0689	40.3498	42.2091	32.0121	32.4356
3110	26.0018	33.2185	36.23	-2.74344	2.93836	-5.67693	4.33201	3.16738	3.13327	-4.88264	-8.49834	0.979453	76.217	73.7952	74.5359	55.5072	64.2443	61.7055	45.5421	51.4091	47.0819	37.0779	45.8345	40.4597	42.9546	32.4243	32.819
3152.6	26.1312	33.1605	36.027	-2.92521	2.91542	-6.1537	4.44162	3.43394	2.97901	-4.63728	-8.4381	0.675048	75.8939	73.9226	74.627	55.3637	64.8388	61.5908	45.4875	51.7488	46.4609	37.157	46.4169	40.2045	42.7824	32.3925	32.4219
3195.2	26.2064	33.8888	36.582	-2.96797	3.27703	-5.94574	4.50346	3.5125	2.83551	-4.7095	-8.14351	0.912465	76.6029	74.1844	75.0429	55.5917	65.256	61.562	45.8146	52.1724	46.9723	37.3228	46.7516	41.0119	43.244	32.6182	33.0057
3237.8	26.0527	33.715	36.2248	-3.10034	3.10034	-5.98415	4.29127	3.3218	3.00684	-5.08358	-8.366	0.590541	76.2783	74.2015	75.235	55.3829	65.0924	61.7706	46.1311	52.3367	47.076	37.1746	46.5297	40.8359	43.5377	32.9178	32.9719
3280.4	25.6609	34.1241	36.812	-3.40797	3.52634	-6.28822	4.30065	3.55593	2.9641	-5.15881	-8.33498	0.665812	76.3218	74.7978	75.4291	55.7605	65.4567	62.1079	45.9657	52.6485	47.4798	37.2559	47.2874	41.1718	43.1939	33.0637	33.2363
3323	26.4188	34.2981	36.5958	-3.04719	3.41206	-6.07958	4.57571	3.61422	2.94857	-5.09837	-7.70672	0.705093	76.3769	74.6364	75.09	55.8404	65.3617	62.0975	46.5608	53.0792	47.0983	37.7545	47.3004	41.3195	43.5235	33.3909	33.5388
3365.6	26.4911	34.5539	37.0598	-3.14981	3.69459	-5.76475	4.50681	3.86298	3.30334	-5.31407	-8.0974	0.926125	77.1358	74.9616	75.7639	56.0578	66.1956	62.7338	47.064	53.3537	47.792	38.0107	47.6335	41.5865	43.8745	33.4148	33.5683
3408.2	26.9695	34.5259	37.29	-2.948	3.18662	-6.06503	4.68299	3.82295	3.12697	-5.11053	-8.2723	1.04398	77.2495	75.3057	76.2205	56.6235	66.1336	63.0365	46.7405	53.6705	47.864	38.0804	47.9634	42.2663	44.4189	33.8051	33.646
3450.9	26.8766	35.1575	37.7698	-2.73702	3.76402	-5.51392	4.50686	3.76901	3.44994	-4.98546	-7.87204	1.27129	76.786	75.1458	76.1579	56.6448	66.7952	63.6494	47.1575	53.9526	48.1944	38.6772	48.0897	42.7952	44.1014	33.4674	33.7914
3493.5	27.217	34.633	37.5287	-2.96541	3.25448	-6.27471	4.88919	3.87746	3.21461	-4.98887	-8.1337	1.00674	77.1555	74.5838	75.9245	56.303	66.3505	62.9564	47.0728	53.4472	47.3569	38.7746	48.0895	42.3979	44.7204	34.1047	33.9702
3536.1	27.1205	35.3885	38.1061	-3.34932	3.4145	-6.2173	4.9588	3.90587	3.2691	-5.32482	-8.14266	1.07299	77.2801	74.9035	76.3024	56.6477	66.7809	63.5368	47.412	54.2961	48.0688	38.7529	48.2643	42.5986	44.5791	33.9294	34.3055
3578.7	27.3956	34.8863	38.2172	-3.50169	3.13997	-6.04883	4.96868	3.55193	3.37609	-5.34046	-8.62612	1.18565	77.7406	75.4145	76.8563	56.64	66.2207	63.5931	47.838	54.0727	48.883	39.0361	48.2249	43.0201	45.1502	33.6755	34.2131
3621.3	26.8924	35.0359	37.9768	-3.38027	3.24046	-6.0715	5.08788	3.90453	3.5001	-5.48732	-8.11863	1.47294	76.8874	74.7054	76.0086	56.5059	66.2423	63.7857	47.3737	54.2141	47.9229	38.7907	47.9928	42.8101	45.0819	34.1222	34.5766
3663.9	27.3722	34.9019	38.1678	-3.47255	3.07439	-6.16894	4.62671	3.51287	3.41207	-5.41294	-8.50245	1.22472	77.3386	75.2218	77.1924	56.6494	67.2384	64.0683	48.0915	54.7393	48.9231	39.322	48.6913	43.3741	45.1935	34.2114	34.7053
3706.5	28.4324	35.6885	38.846	-3.13723	4.07334	-5.52557	5.09547	3.95696	3.39023	-5.27257	-8.51606	1.42187	77.5351	75.42	77.5148	57.4214	67.8097	65.6187	48.8143	55.6453	49.4974	39.2963	48.9053	43.395	45.672	34.3274	35.0003
3749.1	27.598	35.2804	38.5034	-3.30912	3.28378	-6.12162	5.04223	3.72973	3.59797	-5.03209	-8.53378	1.3125	78.4054	75.3649	77.5338	56.6098	67.4595	64.6723	48.4865	55.0541	49.1757	39.3446	48.8666	43.7128	45.8716	34.5608	35.1233
3791.7	27.8075	34.7961	38.0545	-3.80139	2.59855	-6.79073	5.01946	3.31416	2.78633	-5.53206	-8.92235	0.487227	77.5047	74.7589	76.3323	56.7366	66.8009	64.0044	48.271	54.4375	47.9716	39.2269	48.6923	43.1551	45.6776	34.2023	34.2683
3834.3	27.3219	34.4813	37.9269	-4.5233	2.19587	-6.90638	5.34296	3.80483	3.97686	-6.22333	-9.76507	0.834837	77.5235	75.3023	77.655	56.0859	65.7295	64.2723	47.2062	54.2796	47.8185	39.713	49.1036	44.1098	45.7238	34.6938	35.3465
3876.9	27.6757	35.287	38.9815	-3.82587	3.0981	-6.08501	4.92259	3.65909	3.58834	-5.65542	-8.81416	1.73352	77.3969	74.7789	77.2099	56.6553	67.2333	65.1864	48.0534	55.3311	49.5948	38.8652	48.9681	44.1062	45.5618	34.5592	35.105
3919.5	28.0364	35.6693	39.2774	-3.59793	3.0186	-6.11851	5.31558	3.85202	3.77071	-4.9751	-8.68483	1.63635	77.6908	75.3278	77.7823	57.3585	67.6085	66.0484	48.9633	55.8492	49.6189	39.8567	49.319	44.6336	46.5342	34.5411	35.7303
3962.1	28.4211	35.985	39.3519	-3.72047	3.55648	-6.33402	5.00675	4.15606	3.75634	-5.40134	-8.54273	1.38877	78.4937	76.0288	78.0069	58.026	68.3111	66.333	49.186	56.5347	50.4313	39.9771	49.9189	44.6354	46.4905	35.2727	35.6878
4004.7	28.3279	36.2033	39.5785	-3.49389	3.59711	-6.29107	5.64597	4.01514	3.71065	-5.39825	-8.91794	1.46568	79.4048	76.4786	78.4294	57.9821	68.2625	66.2498	49.637	56.9757	50.2563	40.2185	50.437	44.889	47.3559	35.5634	35.9453
4047.3	28.4198	36.0568	38.8162	-3.34923	3.46207	-6.34457	5.62651	4.22116	3.58517	-5.42648	-8.57055	1.65667	78.7044	75.6014	77.7196	57.7371	68.2926	66.9026	49.0896	56.4446	50.4283	40.1241	49.9461	45.3608	46.9149	35.5644	36.062
4089.9	28.3651	36.3927	39.514	-4.1686	3.0697	-6.57277	5.36553	3.77651	3.42052	-5.67508	-9.07496	1.58386	78.9661	76.1286	78.1406	57.9735	68.751	66.9504	48.9037	57.1016	50.4927	40.0454	50.5546	45.2407	47.325	35.4383	36.1141
4132.5	28.9715	36.6346	40.192	-3.96594	3.43336	-6.08077	5.66711	3.92458	3.46438	-5.00009	-8.53169	1.8718	78.7811	76.175	78.5277	58.2326	68.8533	67.6175	49.7423	57.3433	51.8468	40.5074	50.5128	45.8333	47.7464	35.5746	36.526
4175.1	28.7824	36.8738	39.9088	-3.84984	3.29091	-6.66017	5.49529	4.12147	3.45806	-5.55275	-9.03171	1.41039	78.9504	76.2707	78.5691	58.6721	69.2657	67.8083	49.6927	58.0453	51.6411	40.7707	50.9829	46.0257	47.8174	36.0798	36.4664
4217.7	28.6921	36.9464	39.7464	-3.8669	3.3933	-6.77099	5.58437	4.01783	3.89813	-5.93828	-9.06094	1.89442	78.582	75.7247	78.1916	57.6132	68.6206	67.153	49.7233	57.4311	51.2326	40.5843	50.5248	45.7731	47.7924	35.6297	36.1501
4260.3	28.7179	36.9966	40.077	-3.80893	3.10646	-6.24935	5.60412	4.04829	3.86617	-5.59892	-8.62213	1.76917	79.0405	76.2202	78.4265	58.3047	69.1799	67.3171	49.0686	57.6803	50.9158	40.5037	50.9939	45.7124	47.8354	35.9819	36.3565
4302.9	27.9055	35.4802	39.5432	-3.7249	3.30351	-6.10759	5.94111	3.91739	4.1567	-5.43648	-9.17698	1.81043	79.305	75.861	79.0552	58.1053	68.7077	67.3967	49.6202	57.6371	51.3266	40.9479	51.0665	46.4832	47.8566	35.886	37.0981
4345.5	29.2945	37.3134	40.037	-3.81829	3.48831	-6.7095	5.86623	3.89161	3.40975	-5.42102	-8.88315	1.66035	79.5817	76.261	78.9689	59.2803	69.8081	67.713	50.5019	57.9814	51.6804	41.116	51.4395	46.4689	48.6007	36.3811	36.9258
4388.1	29.1561	36.916	40.0358	-4.29293	2.76726	-7.05492	5.68182	3.66688	3.06713	-6.09743	-9.61174	1.2521	79.3613	76.0785	78.8037	58.8226	69.8074	68.2607	50.1894	57.318	51.5257	41.0511	51.0048	46.2858	48.2218	35.8902	37.2001
4430.7	28.5645	36.999	40.5003	-4.00822	3.22957	-6.43301	6.17172	4.54648	3.96119	-5.65436	-8.78464	1.99105	78.7639	76.1928	78.5915	58.3936	69.5403	67.4604	49.8389	57.1864	51.3962	40.8191	51.3021	46.2696	47.9158	36.2883	36.931
4473.3	28.6321	37.0891	41.0161	-4.12625	3.09862	-6.49609	5.82499	4.10004	3.74875	-6.08714	-9.43742	1.82457	78.5561	75.5361	78.7343	58.8371	69.6639	67.9652	50.1337	57.6889	52.5665	40.9742	51.3291	46.558	48.0784	35.9776	37.0314
4515.9	28.7405	36.813	40.9782	-4.20195	3.29214	-6.14252	5.72706	4.03366	4.10728	-5.75861	-9.29792	2.20878	79.0902	75.6298	79.4531	59.0218	69.9921	68.3355	50.9335	57.97	53.1843	41.1044	51.3279	47.0418	48.6405	36.2556	37.7334
4558.5	28.5755	37.096	40.7902	-4.27888	3.46031	-6.34125	6.23494	4.3905	4.49681	-6.11269	-9.0202	1.75939	79.6137	76.7222	79.7626	59.1549	70.8327	68.3664	51.1712	58.2831	53.3664	41.4812	51.9206	47.4823	48.5985	36.5113	37.6595
4601.1	29.0015	37.1166	41.0629	-3.97811	3.2577	-6.18699	6.08634	3.73974	4.18999	-5.68376	-9.32815	2.45255	79.578	76.0448	79.6839	59.6504	70.3982	68.7137	51.2704	58.1036	53.278	42.0747	51.424	47.4353	49.2257	36.4916	37.8953
4643.7	29.6304	37.5106	42.2685	-4.2534	2.97897	-5.86767	6.14911	3.79673	4.43394	-5.84643	-9.36172	2.57009	79.572	75.5151	79.8481	59.537	70.497	68.9996	51.3222	57.7846	54.3012	41.6472	51.1948	47.7538	49.3469	36.661	38.2275
4686.3	28.7837	37.3071	41.7072	-3.85202	3.69241	-5.59713	6.58674	4.41067	4.66605	-5.6663	-8.75749	3.08055	79.6155	76.1838	80.0624	59.5095	70.8687	69.4907	51.2308	58.4932	54.455	42.5372	52.4758	48.2673	49.7677	37.1794	38.3872
4728.9	28.3254	37.0311	41.1498	-4.82111	2.99058	-6.28448	6.32705	3.76217	4.31559	-6.11952	-9.47727	3.02251	79.3781	75.6266	80.006	59.2156	70.4117	69.0494	50.9463	58.2418	54.7457	42.2247	51.7073	48.1154	49.2861	36.7384	38.9361
4771.5	29.9021	38.7007	42.8633	-3.57642	3.46886	-6.25471	6.86243	3.66247	4.35624	-5.09842	-9.18576	3.92062	80.0151	75.8417	79.9882	61.2617	71.792	70.3937	52.3341	58.9706	55.3028	43.6592	52.6245	49.1825	50.3711	36.5225	38.6576
4814.1	30.0709	38.0386	42.2186	-4.06175	3.28271	-5.78101	6.45797	4.33038	5.10405	-5.46939	-8.47272	4.41097	79.8381	76.2921	80.5312	60.62	71.7683	70.4144	51.7604	59.3413	55.1721	41.8156	52.3944	48.5422	50.2776	37.7324	39.1884
4856.7	29.4464	38.0087	42.1703	-4.82986	2.87401	-6.43257	6.55753	4.56365	5.04718	-6.23698	-9.45327	3.67265	81.8957	77.1963	80.7005	60.7182	71.997	70.0628	52.0745	59.5719	55.3071	42.6973	53.3023	48.9016	51.7376	38.8725	40.4263
4899.3	29.1426	38.3455	42.6814	-4.5581	3.47955	-6.04314	6.72604	4.30337	4.6665	-6.06482	-9.0891	3.79932	80.7721	76.7235	80.7234	60.5344	72.0679	69.8999	51.3694	60.2526	55.7703	42.8548	52.8328	48.9142	50.3017	37.5542	39.0772
4942	29.554	37.7544	42.8587	-4.32484	2.85797	-6.39795	6.90676	4.03255	4.7308	-5.70511	-9.33711	3.40466	80.835	75.5575	80.1314	60.4774	71.8497	70.3125	52.2445	59.3299	55.2162	42.6043	52.6018	49.2296	50.9021	37.5217	39.0481
4984.6	29.375	38.1224	43.0852	-4.34381	3.34474	-6.13564	7.02612	4.33838	4.56643	-5.40805	-9.40978	3.4479	80.3551	76.5054	80.4203	61.3238	73.0304	70.8367	52.6416	59.9881	56.0406	43.1341	53.0923	49.0579	50.3394	38.0464	39.507
5027.2	29.3035	37.6535	42.7275	-4.72094	3.3139	-6.66582	6.76904	4.16138	4.18855	-6.03021	-9.19742	3.12376	80.8808	76.4206	80.4571	60.7095	72.6884	70.347	52.4139	60.0576	55.3312	42.809	53.0821	48.8447	50.7243	38.0772	39.6527
5069.8	29.5661	37.9229	43.6135	-4.27338	3.44803	-5.95124	7.53679	4.39827	4.96299	-5.29964	-8.91057	3.60007	80.8684	76.2964	80.4829	61.3423	72.1208	71.0511	52.9313	59.6916	55.782	43.5483	53.686	49.8959	51.3837	37.9391	39.9428
5112.4	30.6002	39.5844	44.8275	-3.80715	4.15375	-5.85927	7.46025	4.6489	5.01751	-4.9735	-8.85217	3.66411	83.0586	78.2831	82.6514	63.071	73.7993	72.0167	53.6687	61.8056	57.3933	44.3984	54.835	50.7308	52.5408	39.5844	41.4055
5155	29.775	38.8458	44.7393	-4.28571	3.62173	-5.58624	7.1392	4.30218	5.35028	-5.58624	-9.21895	3.27602	81.0774	76.5667	82.1419	61.8657	73.0821	72.3688	53.4589	60.9877	57.3276	44.2839	54.6003	50.589	51.6481	37.891	40.9201
5197.6	30.0399	38.2531	44.956	-4.38835	3.46909	-5.72893	7.43065	4.53061	5.61949	-5.18175	-8.96821	3.63325	81.7973	77.0916	82.3828	62.1209	73.4583	72.2491	53.4262	61.7105	57.6012	44.0586	54.6902	51.1828	51.9106	38.9589	40.6387
5240.2	29.7582	38.9341	45	-4.52198	3.5	-5.75824	7.35165	4.5	5.29121	-5.25824	-9.28571	3.17033	81.6319	77.011	81.8516	61.8681	73.9341	72.3077	53.3462	61.0989	57.4505	43.8077	54.4231	51.044	51.5495	38.5275	41.1923
5282.8	29.8782	38.6155	45.1575	-4.18755	3.31492	-5.60353	7.69456	4.47843	5.65292	-4.95591	-9.28616	3.35882	81.4295	76.3858	81.5996	62.0504	73.2465	71.9348	53.8509	60.8375	56.7103	44.2135	54.4546	50.8818	52.0618	38.4893	40.7065
5325.4	29.6914	38.6076	45.045	-4.86943	3.02545	-6.09507	7.13852	4.73141	5.52642	-5.26141	-9.46834	3.80942	81.5989	76.5307	82.1565	61.95	73.6708	72.4728	53.8343	61.3868	57.3897	43.9187	55.0268	50.8364	51.6149	38.8616	40.8657
5368	29.8513	39.1609	45.3801	-4.8531	3.39332	-5.94381	7.45869	4.39038	5.50863	-5.28828	-9.13882	3.43188	80.8722	76.9005	81.7371	62.231	73.6834	72.141	53.6541	60.8373	56.9592	44.2123	54.7117	50.4646	52.2053	38.7587	40.6372

## Sheet: Fig. 5A
Fig. 5A
Raw Data	GFP							GFPￚhPxt1							GFPￚmPxt1							GFPￚhPxt1(DLA)							GFPￚBim
	#1	#2	#3	#4	#5	#6	#7	#1	#2	#3	#4	#5	#6	#7	#1	#2	#3	#4	#5	#6	#7	#1	#2	#3	#4	#5	#6	#7	#1	#2	#3	#4	#5	#6	#7
4 h	11.56	11.8	11.91	8.18	9.19	8.23	10.1	11.01	12.97	14.01	9.84	23.06	10.37	10.93	9.62	9.95	13.96	9.11	13.29	10.15	9.3	11.07	11.65	12.94	11.21	10.72	11.23	13.11	10.39	12.08	11.32	11.36	12.32	12.63	13.21
8 h	14.48	17.15	15.99	8.33	7.09	7.46	7.67	18.25	17.24	16.5	15.52	14.67	14.74	14.53	12.04	10.38	11.28	8.02	7.58	8.01	7.76	16	13.75	12.32	8.37	8.79	8.39	8.14	13.13	14.64	14	14.91	14.46	14.55	15.75
12 h	16.21	17.02	16.67	7.62	7.92	7.2	7.62	24.65	23.39	22.41	26.58	25.97	26.52	28.09	14.84	12.45	10.55	7.82	7.61	7.72	7.91	14.92	14.62	12.52	8.7	8.78	9.26	9.55	20.83	21.83	23.71	22.69	22.56	22.89	24.08
16 h	15.27	27.12	22.25	7.89	7.97	7.07	7.34	31.5	31.63	27.34	23.52	24.21	25.57	24.89	16.45	16.62	15.8	9.25	9.86	9.5	10	19.1	17.05	16.79	10.38	10.53	10.88	10.9	21.96	22.83	23.44	21.95	22.17	22.56	23.56
24 h	13.27	14.66	14.54	7.97	8.45	8.41	8.32	33.37	34.1	34.98	30.16	30.57	30.2	32.04	16.86	18.46	18.54	13.93	13.6	14.12	14.59	19.35	18.5	18.37	14.43	14.65	15.4	15.32	25.78	27.59	31.41	27.81	28.05	29.08	29.41
Average	GFP							GFPￚhPxt1							GFPￚmPxt1							GFPￚhPxt1(DLA)							GFPￚBim
4 h	10.1386							13.17							10.7686							11.7043							11.9014
8 h	11.1671							15.9214							9.29571							10.8229							14.4914
12 h	11.4657							25.3729							9.84286							11.1929							22.6557
16 h	13.5586							26.9514							12.4971							13.6614							22.6386
24 h	10.8029							32.2029							15.7286							16.5743							28.4471
STDEV	GFP							GFPￚhPxt1							GFPￚmPxt1							GFPￚhPxt1(DLA)							GFPￚBim
4 h	1.64816							4.6038							1.99258							0.943961							0.945682
8 h	4.4847							1.44653							1.8809							3.18533							0.804227
12 h	4.84407							1.98936							2.87485							2.76494							1.09699
16 h	8.23123							3.37089							3.56485							3.80315							0.669364
24 h	3.17233							1.98122							2.17158							2.07728							1.7568

## Sheet: Fig. 5B
Raw Data	GFP			GFPￚhPxt1			GFPￚmPxt1			GFPￚhPxt1(DLA)			GFPￚBim
	Total	Release	Co-local	Total	Release	Co-local	Total	Release	Co-local	Total	Release	Co-local	Total	Release	Co-local
#1	101	22	79	104	98	6	100	21	79	111	19	92	106	92	14
#2	100	34	66	100	76	24	114	26	88	105	29	76	100	86	14
#3	104	32	72	105	85	20	119	15	104	105	12	93	101	75	26
Relative(%)	100	21.7822	78.2178	100	94.2308	5.76923	100	21	79	100	17.1171	82.8829	100	86.7925	13.2075
		34	66		76	24		22.807	77.193		27.619	72.381		86	14
		30.7692	69.2308		80.9524	19.0476		12.605	87.395		11.4286	88.5714		74.2574	25.7426
Average (%)	100	28.8505	71.1495	100	83.7277	16.2723	100	18.804	81.196	100	18.7216	81.2784	100	82.35	17.65
STDEV	-	6.33088	6.33088	-	9.42693	9.42693	-	5.44397	5.44397	-	8.21362	8.21362	-	7.01953	7.01953

## Sheet: Fig. 6A
Fig. 6A
Raw Data	GFP												GFPￚhPxt1												GFPￚmPxt1												GFPￚhPxt1 + z-VAD-fmk												GFPￚmPxt1 + z-VAD-fmk
	#1	#2	#3	#4	#5	#6	#7	#8	#9	#10	#11	#12	#1	#2	#3	#4	#5	#6	#7	#8	#9	#10	#11	#12	#1	#2	#3	#4	#5	#6	#7	#8	#9	#10	#11	#12	#1	#2	#3	#4	#5	#6	#7	#8	#9	#10	#11	#12	#1
12 h	308514	266312	294981	269804	107600	113366	118220	119818	112004	113208	121394	101580	230174	240533	235738	228854	101556	94572	94062	93284	100620	92658	96290	92066	302165	304354	323033	301330	118152	116082	130960	123992	121962	125704	135486	118430	284573	276553	278859	280262	105580	118840	122748	104352	117226	126392	118338	109054	299893
24 h	237275	222857	239748	212933	145421	168154	153489	166008	150547	163036	160138	142758	180187	181623	170780	154725	108937	114833	119880	123404	111143	121842	110982	108447	221169	268016	221837	222639	142595	152592	147633	161493	158145	156900	154945	144414	261166	271441	298189	260281	152614	154983	159712	155346	160742	158680	155352	149075	237709
48 h	275634	285041	292258	277890	182726	186602	182275	182726	154742	173320	193025	175893	144183	110601	111654	103434	98054	105086	110942	96942	110668	95179	97032	94008	231728	264474	266128	257607	150937	166748	162796	153899	157949	165100	177664	162978	267582	288482	306693	270639	176813	174013	179927	172960	183586	187178	181297	174345	281298
Mean of GFP	GFP
12 h	284903				114751				112046
24 h	228203				158268				154120
48 h	282706				183582				174245
Relative viability (%)	GFP												GFPￚhPxt1												GFPￚmPxt1												GFPￚhPxt1 + z-VAD-fmk												GFPￚmPxt1 + z-VAD-fmk
12 h	108.287	93.4747	103.537	94.7004	93.7682	98.793	103.023	104.416	99.9621	101.037	108.343	90.6588	80.7904	84.4264	82.7433	80.3271	88.5012	82.415	81.9705	81.2925	89.802	82.696	85.9375	82.1677	106.059	106.827	113.384	105.766	102.964	101.16	114.125	108.053	108.849	112.189	120.919	105.697	99.8843	97.0693	97.8787	98.3711	92.0079	103.563	106.969	90.9378	104.623	112.803	105.615	97.3292	105.262
24 h	103.975	97.6572	105.059	93.3085	91.8828	106.246	96.9804	104.89	97.6818	105.785	103.905	92.628	78.959	79.5883	74.8368	67.8014	68.8307	72.556	75.7449	77.9715	72.1147	79.0567	72.0102	70.3654	96.9176	117.446	97.2103	97.5617	90.0972	96.4137	93.2804	102.038	102.612	101.804	100.535	93.7025	114.444	118.947	130.668	114.057	96.4276	97.9244	100.912	98.1538	104.297	102.959	100.8	96.7267	104.165
48 h	97.4985	100.826	103.379	98.2966	99.5336	101.645	99.2879	99.5336	88.8071	99.4691	110.778	100.946	51.0011	39.1223	39.4948	36.5872	53.4115	57.2419	60.4318	52.8058	63.5129	54.6237	55.6871	53.9516	81.9679	93.551	94.136	91.122	82.2176	90.8301	88.6774	83.8311	90.6477	94.7516	101.962	93.5338	94.6504	102.043	108.485	95.7317	96.3127	94.7875	98.0089	94.2139	105.361	107.422	104.047	100.057	99.502
Average (Relative viability; %)	GFP												GFPￚhPxt1												GFPￚmPxt1												GFPￚhPxt1 + z-VAD-fmk												GFPￚmPxt1 + z-VAD-fmk
12 h	100												83.5891												108.833												100.588												105.619
24 h	100												74.153												99.1349												106.36												108.839
48 h	100												51.4893												90.6024												100.093												100.306
STDEV	GFP												GFP-hPxt1												GFPￚmPxt1												GFPￚhPxt1 + z-VAD-fmk												GFPￚmPxt1 + z-VAD-fmk
12 h	5.86764												3.0185												5.48513												6.34484												6.58238
24 h	5.54355												4.1405												6.93392												10.7884												5.92962
48 h	4.93159												8.61123												5.80574												5.23383												7.10912
[truncated: 35 more columns]

## Sheet: Fig. 6B
Fig. 6B
Raw Data	GFP												GFPￚhPxt1												GFPￚhPxt1(DLA)												GFPￚhPxt1 + z-VAD-fmk												GFPￚhPxt1(DLA) + z-VAD-fmk
	#1	#2	#3	#4	#5	#6	#7	#8	#9	#10	#11	#12	#1	#2	#3	#4	#5	#6	#7	#8	#9	#10	#11	#12	#1	#2	#3	#4	#5	#6	#7	#8	#9	#10	#11	#12	#1	#2	#3	#4	#5	#6	#7	#8	#9	#10	#11	#12	#1
24 h	178349	169277	200469	187087	155174	173449	190077	173938	156228	177064	159704	158400	136280	131585	129380	115329	124233	126492	131001	130433	134411	118855	127075	117994	185065	179251	181323	153739	142772	145578	147614	139279	149474	150978	148937	140161	202273	217677	216073	232179	165248	182648	169444	170980	162780	172302	183038	151878	235218
48 h	165612	184675	178660	172595	167943	171268	180667	172755	182087	167800	170951	169380	90736	67597	63470	65692	89748	100377	98539	99357	103499	97394	89705	95572	136330	149095	151033	130884	132624	141543	146756	138027	140147	139134	137336	133069	166052	176310	158852	202240	168285	164774	192368	174130	172843	193276	161386	163695	223090
Mean of GFP	GFP
24 h	183796				173160				162849
48 h	175386				173158				172554
Relative viability (%)	GFP												GFPￚhPxt1												GFPￚhPxt1(DLA)												GFPￚhPxt1 + z-VAD-fmk												GFPￚhPxt1(DLA) + z-VAD-fmk
24 h	97.0367	92.1007	109.072	101.791	89.6133	100.167	109.77	100.45	95.9343	108.729	98.0688	97.268	74.1476	71.5932	70.3935	62.7485	71.7448	73.0494	75.6534	75.3254	82.5372	72.9848	78.0324	72.4561	100.691	97.5274	98.6548	83.6468	82.4512	84.0716	85.2474	80.4339	91.7869	92.7104	91.4571	86.0681	110.053	118.434	117.562	126.325	95.4311	105.48	97.8543	98.7413	99.9576	105.805	112.397	93.2631	127.978
48 h	94.4274	105.297	101.867	98.4089	96.9882	98.9084	104.336	99.7671	105.524	97.2446	99.0707	98.1603	51.7352	38.542	36.1889	37.4558	51.83	57.9684	56.9069	57.3793	59.9805	56.4425	51.9865	55.3866	77.7316	85.0099	86.1149	74.6265	76.5912	81.742	84.7525	79.7115	81.219	80.6319	79.5899	77.1171	94.6783	100.527	90.5731	115.312	97.1857	95.158	111.094	100.561	100.167	112.009	93.5276	94.8657	127.2
Average (Relative viability; %)	GFP												GFPￚhPxt1												GFPￚhPxt1(DLA)												GFPￚhPxt1 + z-VAD-fmk												GFPￚhPxt1(DLA) + z-VAD-fmk
24 h	100												73.3889												89.5622												106.775												108.757
48 h	100												50.9835												80.4032												100.471												112.913
STDEV	GFP												GFPￚhPxt1												GFPￚhPxt1(DLA)												GFPￚhPxt1 + z-VAD-fmk												GFPￚhPxt1(DLA) + z-VAD-fmk
24 h	6.49591												4.7095												6.86408												10.363												10.8309
48 h	3.524												8.60166												3.59607												8.07064												9.97518
[truncated: 11 more columns]

## Sheet: Fig. 7A
Fig. 7A
Raw Data	siNON + GFP							siNON + GFPￚhPxt1							siBak + GFP							siBak + GFPￚhPxt1
	#1	#2	#3	#4	#5	#6	#7	#1	#2	#3	#4	#5	#6	#7	#1	#2	#3	#4	#5	#6	#7	#1	#2	#3	#4	#5	#6	#7
4 h	3.54	4.33	5.66	7.06	7.76	6.43	6.45	3.63	5.12	4.05	6.54	6.35	6.85	7.22	4.53	4.77	4.62	7.57	7.76	7.64	7.15	2.88	3.87	3.75	7.59	7.92	8.07	7.39
8 h	3.7	9.76	5.43	7.04	6.49	4.99	4.89	9.61	9.43	10.46	8.79	9.28	9.94	8.91	3.53	3.51	3.72	7.53	6.94	7.31	6.74	3.37	5.31	7.11	6.49	6.39	6.38	6.41
12 h	3.65	3.43	3.83	5.24	5.15	5.69	5.18	14.43	14.76	15.34	11.99	12.57	11.99	12.17	5.13	6.07	6.02	5.32	5.29	5.21	5.71	2.92	3.33	3.38	5.43	5.79	5.65	5.97
16 h	3.63	3.78	3.58	5.29	5.73	6	5.56	23.06	23.16	23.03	15.95	16.89	17.24	16.21	4.36	4.55	4.82	5.42	5.59	5.74	5.5	5.7	5.85	6.07	6.38	7.64	6.91	7.63
24 h	8.34	7.86	9.12	4.96	5.2	5.92	5.51	30.47	30.89	32.14	24.23	22.53	22.54	23.78	6.46	6.51	6.74	6.01	6.09	5.75	5.88	4.96	5.15	5.02	8.03	8.48	8.21	8.34
Average	siNON + GFP							siNON + GFPￚhPxt1							siBak + GFP							siBak + GFPￚhPxt1
4 h	5.89							5.68							6.29143							5.92429
8 h	6.04286							9.48857							5.61143							5.92286
12 h	4.59571							13.3214							5.53571							4.63857
16 h	4.79571							19.3629							5.14							6.59714
24 h	6.70143							26.6543							6.20571							6.88429
STDEV	siNON + GFP							siNON + GFPￚhPxt1							siBak + GFP							siBak + GFPￚhPxt1
4 h	1.49889							1.42021							1.55768							2.29946
8 h	1.97119							0.581934							1.91184							1.2442
12 h	0.922024							1.4611							0.393271							1.35386
16 h	1.08168							3.50582							0.552178							0.810385
24 h	1.69281							4.29476							0.367008							1.72828

## Sheet: Fig. 7B
Raw Data	siNON + GFP			siNON + GFPￚhPxt1			siBak + GFP			siBak + GFPￚhPxt1
	Total	Release	Co-local	Total	Release	Co-local	Total	Release	Co-local	Total	Release	Co-local
#1	60	6	54	57	52	5	53	8	45	55	7	48
#2	62	7	55	63	58	5	69	9	60	63	10	53
#3	58	8	50	67	56	11	65	11	54	61	10	61
Relative	100	10	90	100	91.2281	8.77193	100	15.0943	84.9057	100	12.7273	87.2727
		11.2903	88.7097		92.0635	7.93651		13.0435	86.9565		15.873	84.127
		13.7931	86.2069		83.5821	16.4179		16.9231	83.0769		16.3934	100
Average (%)	100	11.6945	88.3055	100	88.9579	11.0421	100	15.0203	84.9797	100	14.9979	90.4666
STDEV	-	1.92858	1.92858	-	4.67428	4.67428	-	1.94086	1.94086	-	1.98357	8.40468

## Sheet: Fig. 8A
Fig. 8A
Raw Data	siNON + GFP									siNON + GFPￚhPxt1									siNON + GFPￚhPxt1 + z-VAD-fmk									siBak + GFP									siBak + GFPￚhPxt1									siBak + GFPￚhPxt1 + z-VAD-fmk
	#1	#2	#3	#4	#5	#6	#7	#8	#9	#1	#2	#3	#4	#5	#6	#7	#8	#9	#1	#2	#3	#4	#5	#6	#7	#8	#9	#1	#2	#3	#4	#5	#6	#7	#8	#9	#1	#2	#3	#4	#5	#6	#7	#8	#9	#1	#2	#3	#4
12 h	216879	199407	213350	176544	174406	174256	182509	194271	168809	176169	181203	190742	144049	141877	170396	161708	160940	140557	196780	192977	197021	166002	174072	171298	181857	173971	159704	211929	215372	203352	170586	149540	183227	196944	180187	179301	214327	221954	218171	178416	180487	183077	179435	177564	181406	220969	204429	206333	177463
24 h	211632	203625	208526	266061	270688	264957	276787	284623	268200	150290	158108	160881	206935	230074	180003	195041	207503	194740	173260	184724	178818	235704	237208	226499	256418	226900	236350	210349	216139	205406	287998	291256	287279	266329	274214	271257	232209	202506	213910	289735	287062	278074	277539	262586	237475	204366	196470	218016	265727
36 h	198789	185516	196008	295299	286565	304336	315464	309032	302533	127471	129682	136080	194248	188250	194667	195985	192445	188727	167230	160149	156020	246155	278333	267490	251266	244808	255862	190862	195250	209020	291356	306192	320326	324202	309901	303569	197378	189098	196159	294380	299008	308648	330284	293511	287263	202749	203517	191265	305089
48 h	181034	182504	199845	257653	284217	319637	316462	264269	248030	99717	100477	113482	152703	152720	148476	142211	151951	137015	160925	158861	155085	244225	241301	247767	220083	246881	236022	207835	216883	194211	315230	316283	309366	310335	305824	291673	205261	206915	186418	308715	316099	315080	295733	280496	267782	197317	207167	197094	321128
Mean of siNON + GFP	siNON + GFP
12 h	209879			175069			181863
24 h	207928			267235			276537
36 h	193438			295400			309010
48 h	187794			287169			276254
Relative viability (%)	siNON + GFP									siNON + GFPￚhPxt1									siNON + GFPￚhPxt1 + z-VAD-fmk									siBak + GFP									siBak + GFPￚhPxt1									siBak + GFPￚhPxt1 + z-VAD-fmk
12 h	103.335	95.0106	101.654	100.843	99.6215	99.5358	100.355	106.823	92.8221	83.9385	86.337	90.882	82.2814	81.0408	97.331	88.9175	88.4952	77.2873	93.7589	91.9469	93.8738	94.8211	99.4307	97.8462	99.9967	95.6605	87.8156	100.977	102.617	96.8903	97.4395	85.4179	104.66	108.293	99.0784	98.5912	102.119	105.753	103.951	101.912	103.095	104.574	98.6649	97.6361	99.7487	105.284	97.4034	98.3106	101.368
24 h	101.782	97.9307	100.288	99.5606	101.292	99.1474	100.091	102.924	96.9853	72.2799	76.0399	77.3735	77.4355	86.0942	67.3575	70.5299	75.0363	70.421	83.3271	88.8405	86.0001	88.2009	88.7637	84.7564	92.7248	82.0506	85.4679	101.165	103.949	98.7872	107.769	108.989	107.5	96.3087	99.1601	98.0908	111.678	97.3925	102.877	108.419	107.419	104.056	100.362	94.9552	85.8747	98.2871	94.4896	104.852	99.4356
36 h	102.766	95.9048	101.329	99.9658	97.0091	103.025	102.089	100.007	97.9041	65.8977	67.0407	70.3482	65.7576	63.7271	65.8995	63.4236	62.278	61.0748	86.4516	82.791	80.6565	83.3294	94.2224	90.5518	81.3133	79.2234	82.8006	98.6685	100.937	108.055	98.631	103.653	108.438	104.916	100.288	98.2393	102.037	97.7566	101.407	99.6547	101.221	104.485	106.885	94.9844	92.9625	104.814	105.211	98.8768	103.28
48 h	96.4001	97.1829	106.417	89.7217	98.972	111.306	114.555	95.6617	89.7834	53.099	53.5037	60.4289	53.1753	53.1812	51.7034	51.4784	55.0042	49.5975	85.6921	84.5931	82.5824	85.0457	84.0275	86.2792	79.667	89.3675	85.4367	110.672	115.49	103.417	109.772	110.138	107.73	112.337	110.704	105.582	109.301	110.182	99.2671	107.503	110.074	109.719	107.051	101.536	96.9334	105.071	110.316	104.952	111.825
Average (Relative viability; %)	siNON + GFP									siNON + GFPￚhPxt1									siNON + GFPￚhPxt1 + z-VAD-fmk									siBak + GFP									siBak + GFPￚhPxt1									siBak + GFPￚhPxt1 + z-VAD-fmk
12 h	100									86.279									95.0167									99.3294									101.939									101.35
24 h	100									74.7298									86.6813									102.413									101.448									97.9705
36 h	100									65.0497									84.5933									102.425									100.155									101.773
48 h	100									53.4635									84.7435									109.538									105.73									111.409
STDEV	siNON + GFP									siNON + GFPￚhPxt1									siNON + GFPￚhPxt1 + z-VAD-fmk									siBak + GFP									siBak + GFPￚhPxt1									siBak + GFPￚhPxt1 + z-VAD-fmk
12 h	4.15364									5.96823									3.82281									6.38296									2.76009									2.33713
24 h	1.8633									5.49803									3.28191									4.76183									7.90614									4.83787
36 h	2.57494									2.78067									4.93494									4.00594									4.39818									4.0816
48 h	8.8857									3.02431									2.65019									3.58308									5.11111									5.0728
[truncated: 5 more columns]

## Sheet: Fig. 8B
Fig. 8B
Raw Data	siNON + GFP							siNON + GFPￚhPxt1							siNON + GFPￚhPxt1 + z-VAD-fmk							siBak + GFP							siBak + GFPￚhPxt1							siBak + GFPￚhPxt1 + z-VAD-fmk
	#1	#2	#3	#4	#5	#6	#7	#1	#2	#3	#4	#5	#6	#7	#1	#2	#3	#4	#5	#6	#7	#1	#2	#3	#4	#5	#6	#7	#1	#2	#3	#4	#5	#6	#7	#1	#2	#3	#4	#5	#6	#7
12 h	3.34	2.75	3.04	3.89	5.36	4.58	5.44	6.1	5.8	5.68	9.4	11.43	10.73	11.6	4.68	3.72	2.95	6.58	5.42	6.29	5.99	2.54	2.13	2.79	6.5	6.49	7.36	6.91	1.72	2.21	3.22	6.74	6.67	6.2	6.19	2.89	2.63	3.32	6.1	6.19	5.85	6.25
24 h	5.92	4.64	4.84	2.42	2.23	2.41	2.48	22.76	27.16	26.62	19.79	19.22	20.85	19.57	12.37	12.91	11.22	9.55	9.64	9.86	9.9	3.48	3.5	3.61	3.13	3.16	3.8	3.49	3.49	3.22	4.56	4.33	3.46	3.88	4.22	3.09	3.12	2.85	4.16	3.1	3.67	3.59
36 h	9.86	10.28	8.65	2.94	3.19	3.42	2.94	37.23	35.64	34.68	41.27	40.15	35.12	41.48	18.79	19.31	19.19	20.1	20.4	19.64	20.23	4.73	4.51	4.49	4.55	4.58	4.05	3.86	5.24	7.33	6.57	5.58	3.55	7.63	5.65	6.6	6.45	3.82	5.65	5.56	4.78	5.01
48 h	8.52	8.37	8.06	8.35	8.72	8.14	7.8	34.02	29.75	31.09	35.95	35.07	30.19	36.85	18.3	16.33	17.17	20.91	22.33	21.91	22.25	7.34	6.26	7.34	3.62	3.7	4	3.78	6.82	7.67	7.87	5.52	5.25	5.77	5.17	7.29	7.15	6.2	5.4	5.86	5.75	4.96
Average	siNON + GFP							siNON + GFPￚhPxt1							siNON + GFPￚhPxt1 + z-VAD-fmk							siBak + GFP							siBak + GFPￚhPxt1							siBak + GFPￚhPxt1 + z-VAD-fmk
12 h	4.05714							8.67714							5.09							4.96							4.70714							4.74714
24 h	3.56286							22.2814							10.7786							3.45286							3.88							3.36857
36 h	5.89714							37.9386							19.6657							4.39571							5.93571							5.41
48 h	8.28							33.2743							19.8857							5.14857							6.29571							6.08714
STDEV	siNON + GFP							siNON + GFPￚhPxt1							siNON + GFPￚhPxt1 + z-VAD-fmk							siBak + GFP							siBak + GFPￚhPxt1							siBak + GFPￚhPxt1 + z-VAD-fmk
12 h	1.09305							2.73132							1.36648							2.33984							2.22797							1.70073
24 h	1.5238							3.36237							1.39594							0.237888							0.507379							0.45583
36 h	3.49872							2.96869							0.600912							0.315693							1.39049							0.971494
48 h	0.306213							2.89915							2.55747							1.75438							1.14606							0.86575

[truncated: 4 more sheets: Fig. S3B, Fig. S5, Fig. S7A, Fig. S8]
